# Supplementary material for: Comparative transcriptional profile of the fish parasite Cryptocaryon irritans
Source: Parasit Vectors. 2016 Dec 7;9:630. doi: 10.1186/s13071-016-1919-1 (PMC5142281; doi:10.1186/s13071-016-1919-1)
Supplement: Additional file 1: Table S1. — Primers used in this study. Table S2. Gene annotation using ciliate databases. Table S3. Gene annotation using NR database. Table S4. GO function annotation. Table S5. KEGG annotation. Table S6. Number of DEGs in clusters. (XLSX 2815 kb) [file 13071_2016_1919_MOESM1_ESM.xlsx]

## Sheet: S1
Primers used in this study
Primer	Sequence (5’ to 3’)
EF-1β RTF	GGAGATGATGATGATAATGATGA
EF-1β RTR	CCAAACTAAACCTTCCAACT
ATG8-2 RTF	GCATCCATCATCCAAATTG
ATG8-2 RTR	GCTTCATTTATCTATGTATCAGTT
Cytochrome C-Like Protein RTF	TAATGCTATGAAGAATAGTGGAATA
Cytochrome C-Like Protein RTR	TCTGCCTCTGAGTCTAATC
Malate Dehydrogenase RTF	GTGTATTCTCTGCTGCTAAT
Malate Dehydrogenase RTR	TTGCCATCACTCATTATTCC
Clusterin Protein RTF	AATATGCCAAGAAGAGGAG
Clusterin Protein RTR	CTTAATGTTAGATAGGTTGAGTT
Translationally Controlled Tumor Protein RTF	AAGGTATATTAGGACATTACATCTG
Translationally Controlled Tumor Protein RTR	AACCATCTCCACATCCAATA
Telomerase-Associated Protein P2 RTF	TCAATTTCTGGAGGATTATCATTT
Telomerase-Associated Protein P2 RTR	TGAGGTAGAGGAAGAAGTTG
Pyruvate Kinase RTF	CTAATCCAACAAGAGCAGAG
Pyruvate Kinase RTR	GCATAACTTGAACGCATCTA
Agglutination/Immobilization Antigen RTF	CGATGATGAATGTGTAGTTGGAA
Agglutination/Immobilization Antigen RTR	AGTATCTAAGGCTGTATCTCTATTGAA

## Sheet: S2
Gene annotation using ciliates database
#unigene	Unigene_length	hit	anote	Theront (RPKM)	Trophont (RPKM)	Tomont (RPKM)
contig_1118	1114	T.elliotti	papain family cysteine protease containing protein	12.1954	2804.64	1484.01
contig_7556	527	T.borealis	calpain family cysteine protease containing protein	13.4455	650.735	8.57009
contig_9892	2709	I.multifiliis	hypothetical protein	0.483996	214.857	4.19578
contig_18080	696	T.elliotti	calpain family cysteine protease containing protein	385.183	198.405	3.38877
contig_6378	655	I.multifiliis	hypothetical protein	67.8891	119.044	3.06459
contig_25216	860	P.peptides	-	0.875827	107.456	1.63385
contig_8817	1166	P.peptides	-	68.2584	93.0314	1.29115
contig_10664	1552	T.malaccensis	kelch domain-containing protein family protein	1.22228	78.1348	0.970025
contig_19355	1101	T.malaccensis	papain family cysteine protease containing protein	1694.38	67.2463	2.52964
contig_6696	1000	T.malaccensis	Mov34/MPN/PAD-1 family protein	43.4631	53.032	40.2214
contig_2497	752	T.thermophila	26S protease regulatory subunit 6B	15.4693	44.7137	33.3995
contig_4356	1041	T.borealis	Mov34/MPN/PAD-1 family protein	19.3213	42.5316	55.5335
contig_4730	1747	T.elliotti	kelch domain-containing protein family protein	0.926164	41.0426	30.2044
contig_16963	1311	P.peptides	-	0.319184	35.1418	0.995232
contig_1291	1929	P.peptides	-	0.592931	33.6764	54.1369
contig_31843	727	T.elliotti	calpain family cysteine protease containing protein	40.0224	32.7514	0.759297
contig_19209	1304	P.peptides	-	210.873	32.5388	2.23205
contig_18036	1005	P.peptides	-	0.916011	28.3911	0.823894
contig_3759	2868	T.malaccensis	calpain family cysteine protease containing protein	2.76243	27.4448	5.36296
contig_28604	975	T.malaccensis	calpain family cysteine protease containing protein	4.69237	24.0929	15.6467
contig_19583	2496	T.malaccensis	phosphatidylinositol-4-phosphate 5-Kinase	0.480592	23.3853	1.76926
contig_18038	870	P.peptides	-	1.76358	22.8728	1.64391
contig_14222	3022	T.borealis	ATP-dependent protease La family protein	0.184624	22.7253	3.65327
contig_11897	2422	T.thermophila	calpain family cysteine protease	12.7159	22.5155	5.7911
contig_34121	1028	T.borealis	hypothetical protein	1.08547	21.4868	0.536974
contig_18977	2461	I.multifiliis	hypothetical protein	0.498763	21.3191	1.52934
contig_2443	1045	T.borealis	Mov34/MPN/PAD-1 family protein	0.0533908	18.0538	10.9249
contig_6430	554	I.multifiliis	membrane protease stomatin prohibitin family protein, putative	6.54616	17.9819	15.3084
contig_3866	1382	P.peptides	-	10.1332	17.9586	6.75396
contig_31639	415	T.elliotti	hypothetical protein	12.5031	16.8922	0.665071
contig_4696	2362	T.thermophila	ATP-dependent metalloprotease FtsH	1.03934	16.8808	2.16707
contig_7810	1047	T.borealis	OTU-like cysteine protease	22.8609	16.5157	36.954
contig_2418	3355	I.multifiliis	hypothetical protein	38.9473	16.2248	9.341
contig_8485	1519	I.multifiliis	hypothetical protein	0.550955	16.177	11.2325
contig_11988	340	T.elliotti	hypothetical protein	5.49729	16.0607	4.42788
contig_26907	1011	P.peptides	-	9.87836	15.5467	0.74455
contig_14029	1706	T.thermophila	OTU-like cysteine protease	87.8599	14.5768	2.51502
contig_14439	2096	I.multifiliis	hypothetical protein	0.652165	12.5334	1.91537
contig_5899	1412	T.borealis	kelch domain-containing protein family protein	0.375381	12.5252	31.453
contig_20799	1236	T.thermophila	calpain family cysteine protease	15.3026	12.4977	4.7909
contig_2373	1323	I.multifiliis	hypothetical protein	2.95203	12.2894	20.6155
contig_11840	1869	T.elliotti	eukaryotic aspartyl protease	27.7176	11.8183	4.4571
contig_22187	1988	I.multifiliis	hypothetical protein	1.03841	11.6182	2.12039
contig_2592	778	T.elliotti	peptidase, T1 family protein	123.491	10.8444	5.80519
contig_11999	977	T.borealis	calpain family cysteine protease containing protein	3.54063	10.6245	4.08344
contig_1	1372	P.peptides	-	1.17931	8.92822	49.3048
contig_3	1327	P.peptides	-	2.64882	4.02234	223.477
contig_7	1801	T.borealis	protein kinase domain-containing protein	10.1457	0.122919	2.80031
contig_10	3386	T.malaccensis	hypothetical protein	1.8455	484.895	222.302
contig_15	1793	T.thermophila	kelch motif protein	1.82036	1.86573	231.475
contig_16	1153	P.peptides	-	2.10495	8.08536	77.9724
contig_17	1053	T.malaccensis	hypothetical protein	19.8165	27.0735	36.1954
contig_18	1010	T.borealis	hypothetical protein	0.193343	0.560139	349.887
contig_22	1777	I.multifiliis	tcp-1 cpn60 chaperonin family protein, putative	0.235481	179.366	289.644
contig_23	6795	T.thermophila	type III restriction enzyme, res subunit family protein	1.69556	5.20546	21.9674
contig_24	714	P.peptides	-	764.151	121.092	115.406
contig_26	1663	I.multifiliis	hypothetical protein	1.05682	1.40514	11.7385
contig_34	579	I.multifiliis	nuclear movement protein, putative	728.783	120.438	125.24
contig_37	1254	P.peptides	-	106.848	22.4005	86.2989
contig_40	692	T.borealis	ubiquitin-conjugating enzyme family protein	11.1264	25.6282	16.8968
contig_41	876	T.thermophila	ubiquitin-conjugating enzyme E2	18.6296	33.6109	8.36377
contig_44	2863	T.thermophila	zinc finger, C3HC4 type (RING finger) protein	36.3641	8.53993	40.8052
contig_46	7978	P.peptides	-	0.0769275	0.69371	20.5278
contig_47	762	T.malaccensis	hypothetical protein	2.85557	397.239	147.222
contig_49	690	P.peptides	-	0.28301	0.178242	77.1285
contig_50	13929	T.thermophila	dynein heavy chain, outer arm protein	0.282392	0.0600411	61.0089
contig_51	1629	T.thermophila	tubulin/FtsZ family, GTPase domain protein	36.2195	1324.27	5009.55
contig_56	515	I.multifiliis	hypothetical protein	14.2463	580.547	235.128
contig_58	1024	I.multifiliis	nucleic acid binding, putative	8.09113	6.70184	30.8006
contig_59	1580	T.thermophila	calmodulin-domain kinase	5.33215	56.1537	274.146
contig_60	1213	T.borealis	hsp90-like protein	2370.74	610.495	464.386
contig_66	1469	T.thermophila	tubulin	13.692	151.168	6080.42
contig_67	3507	T.borealis	hypothetical protein	0.294319	3.89968	80.7544
contig_68	881	T.thermophila	Ibr domain protein	0.0633296	1.53559	2.87653
contig_74	353	T.thermophila	predicted protein	1.7386	9.40694	3857.67
contig_78	576	T.borealis	hypothetical protein	1.11393	10.7614	52.1865
contig_81	13027	T.thermophila	dynein heavy chain	0.78163	0.800591	17.0884
contig_82	1261	I.multifiliis	nucleotide binding protein, putative	0.24335	0	64.2903
contig_88	2513	P.peptides	-	8.85856	8.93651	9.93469
contig_89	950	T.borealis	hypothetical protein	0	7.53458	163.912
contig_92	524	T.malaccensis	ab-hydrolase associated lipase region family protein	0	0.938833	11.8274
contig_94	1034	T.elliotti	kelch domain-containing protein family protein	0.377712	0.523349	23.8052
contig_103	1479	T.borealis	enolase	48.8145	3612.01	503.845
contig_109	3152	I.multifiliis	hypothetical protein	3.92076	72.1301	129.524
contig_111	1361	T.malaccensis	signal peptide peptidase	1.16834	51.0383	136.832
contig_112	1068	I.multifiliis	mitochondrial carrier protein, putative	0.313446	0.276375	3.68852
contig_115	1632	T.malaccensis	nucleolar phosphoprotein	3517.05	85.9704	4.38176
contig_116	1371	T.thermophila	tubulin	7.89491	75.4787	3276.15
contig_119	2002	I.multifiliis	u4 u6 small nuclear, putative	2.9959	3.39105	21.1309
contig_122	947	T.borealis	brix domain-containing protein	249.273	4.49351	6.5974
contig_124	2502	P.peptides	-	0.122647	120.028	125.437
contig_125	1267	P.peptides	-	2.0917	599.831	320.008
contig_126	699	P.peptides	-	116.456	891.947	475.479
contig_127	1525	T.thermophila	tubulin/FtsZ family, GTPase domain protein	133.813	405.607	14007.7
contig_128	2855	T.borealis	ribosomal Proteins L2 domain-containing protein	15.4775	101.509	98.467
contig_133	768	T.elliotti	NAC domain-containing protein	6.21138	395.352	134.866
contig_135	1430	P.peptides	-	12.8559	126.376	102.208
contig_136	2014	T.malaccensis	TPR Domain containing protein	0.678718	0.537382	11.7982
contig_137	626	P.peptides	-	1.06952	515.446	198.326
contig_139	1726	P.peptides	-	1.03441	272.709	299.09
contig_141	1588	P.peptides	-	1.61618	107.343	131.477
contig_142	1462	P.peptides	-	6.54485	17.9517	216.074
contig_153	1187	T.thermophila	tubulin	9.70627	138.819	3211.16
contig_155	664	T.borealis	core histone H2A/H2B/H3/H4 family protein	2.60481	41.6008	10143.6
contig_157	1114	T.elliotti	malate dehydrogenase, cytoplasmic	164.35	2989.93	127.731
contig_158	1188	T.thermophila	calpain family cysteine protease	0.68098	5.38327	120.747
contig_159	2686	P.peptides	-	1.22554	5.55869	24.8858
contig_163	1008	T.elliotti	hypothetical protein	0.249078	0.244022	18.0717
contig_164	367	P.peptides	-	0.152026	0.268092	17.0922
contig_168	711	T.thermophila	tubulin	14.0072	2.3525	7262.68
contig_172	429	T.malaccensis	hypothetical protein	0.845355	4.75894	580.551
contig_175	425	T.elliotti	ribosomal protein L14p/L23e containing protein	269.449	1025.22	611.756
contig_176	691	T.elliotti	ribosomal protein L14p/L23e containing protein	74.2432	445.245	110.169
contig_180	1517	P.peptides	-	0.31262	0.0648581	107.676
contig_181	1930	T.borealis	hypothetical protein	0.881709	3.19894	434.6
contig_185	660	T.malaccensis	hypothetical protein	14.6246	36.2626	13.7622
contig_188	1329	P.peptides	-	0.146935	844.178	125.664
contig_190	12991	T.elliotti	dynein heavy chain family protein	0.27916	2.03921	11.185
contig_191	1270	T.thermophila	DDB1- and CUL4-associated factor 7	2.0648	2.09175	4.38604
contig_192	1676	T.thermophila	tubulin-tyrosine ligase family protein	5.29305	1.65842	23.4894
contig_194	1117	I.multifiliis	tubulin beta, putative	62.3368	358.854	582.2
contig_195	993	T.elliotti	hypothetical protein	0.0842801	12.8065	41.8694
contig_201	511	T.thermophila	zinc finger lsd1 subclass family protein	2.07451	1.39594	240.16
contig_202	1799	P.peptides	-	0.372163	0.72466	87.2966
contig_203	327	I.multifiliis	myb-like DNA-binding domain protein	1.70622	0.300886	14.5023
contig_205	1372	T.elliotti	translation elongation factor EF-1, subunit alpha	17.6286	788.821	2506.26
contig_206	672	T.thermophila	translationally-controlled tumor-like protein	11.6236	13.9093	675.86
contig_207	1410	P.peptides	-	21.7238	22.7657	69.7574
contig_209	1143	T.thermophila	predicted protein	6252.99	1156.19	545.577
contig_210	8205	T.thermophila	zinc finger, C3HC4 type (RING finger) protein	3.81136	3.72334	4.214
contig_211	443	T.elliotti	secretory pathway GDP dissociation inhibitor	2.64483	306.329	266.546
contig_212	2327	T.thermophila	DEAD/DEAH-box helicase family protein	361.59	2.24093	8.94963
contig_213	1435	I.multifiliis	protein kinase domain protein	1.32193	3.23966	112.972
contig_214	5079	T.malaccensis	V-type ATPase 116kDa subunit protein	10.9631	76.1702	23.2684
contig_223	315	P.peptides	-	88.561	147.116	446.227
contig_224	1384	I.multifiliis	protein disulfide isomerase family protein, putative	0.100783	0.231045	37.6914
contig_225	2761	I.multifiliis	hypothetical protein	7.55767	2.90429	18.7481
contig_227	515	T.elliotti	hypothetical protein	69.0647	1055.73	528.379
contig_228	1198	I.multifiliis	protein disulfide isomerase family protein, putative	5.16951	663.371	392.183
contig_233	2365	I.multifiliis	intraflagellar transport protein, putative	0.235913	6.08435	107.972
contig_234	6250	T.thermophila	cytoskeleton-associated protein, putative	0.107123	3.30983	5.90951
contig_235	1080	P.peptides	-	7.23248	645.045	292.988
contig_237	784	T.thermophila	CnjB protein	17.3287	67.235	280.101
contig_238	604	T.thermophila	40S ribosomal protein S0	274.117	711.818	402.832
contig_239	800	P.peptides	-	171.39	12.7907	7.21375
contig_242	587	I.multifiliis	hypothetical protein	306.721	554.51	294.342
contig_252	1215	T.elliotti	kelch domain-containing protein family protein	0	0	13.4027
contig_254	590	T.elliotti	core histone H2A/H2B/H3/H4 family protein	1.04022	1.25072	1338.3
contig_256	2071	P.peptides	-	0.336754	120.73	397.596
contig_259	1822	T.borealis	phosphofructokinase	6.04786	12.3797	23.246
contig_260	1351	I.multifiliis	PX domain protein	4.74925	55.4762	7.37325
contig_266	1460	T.thermophila	nucleolar protein,Nop52 protein	3.55396	5.74501	42.8099
contig_268	3613	P.peptides	-	4.92613	1.05524	7.20169
contig_269	1411	T.elliotti	histone acetyltransferase gcn5	0.869918	6.3629	66.9517
contig_270	2638	T.malaccensis	Ser/Thr protein phosphatase	3.41571	6.84401	6.41075
contig_271	788	T.borealis	hypothetical protein	10.5498	37.2083	43.1138
contig_273	532	T.malaccensis	hypothetical protein	0.104875	0.0924715	29.5719
contig_276	929	P.peptides	-	2.37227	2.51534	22.7145
contig_278	1337	T.thermophila	spermine/spermidine synthase	0.563359	9.4379	370.777
contig_283	687	I.multifiliis	ribonuclease t2 family protein, putative	1.50244	0.644474	74.6165
contig_284	865	T.borealis	glyceraldehyde-3-phosphate dehydrogenase, type I family protein	5.19233	2103.95	458.344
contig_286	1182	T.borealis	kelch domain-containing protein family protein	0	0.24972	51.6686
contig_288	1085	T.thermophila	hypothetical protein	4.29378	11.4939	919.845
contig_289	2006	T.thermophila	hypothetical protein	0.16688	0.784763	14.2718
contig_294	1091	T.thermophila	WD domain, G-beta repeat protein	0.306838	1.28511	277.89
contig_297	4209	T.borealis	hypothetical protein	0.841739	4.06158	10.8258
contig_301	2191	T.malaccensis	AMP-binding enzyme family protein	17.749	74.2301	37.2648
contig_307	1829	T.borealis	hypothetical protein	3.56907	47.2582	24.2545
contig_310	1419	T.elliotti	eukaryotic translation initiation factor 3 subunit	12.759	44.8786	36.0014
contig_311	1697	T.borealis	hsp90-like protein	9.0578	651.259	388.568
contig_317	2679	T.thermophila	DNA replication licensing factor MCM4, putative	0.270741	28.2333	165.786
contig_320	774	P.peptides	-	2.12649	1.11229	35.1084
contig_323	900	P.peptides	-	1.11587	293.639	199.532
contig_324	863	T.borealis	hypothetical protein	1.03441	523.386	161.102
contig_325	742	T.elliotti	hypothetical protein	1.1279	101.075	10.4491
contig_327	421	T.thermophila	basal body centrin protein	2.78304	1.98649	96.5509
contig_328	1942	T.malaccensis	hypothetical protein	0.0143649	0.0506641	401.603
contig_329	1670	T.borealis	peptidase M16 inactive domain-containing protein	11.5763	432.988	302.914
contig_334	1311	T.elliotti	hydrolase, alpha/beta fold family protein	5.78787	133.006	23.6176
contig_336	1993	T.elliotti	kelch domain-containing protein family protein	0.251952	1.43166	34.9994
contig_338	4160	I.multifiliis	PAS domain S-box family protein	0.382238	1.15892	4.35479
contig_340	449	T.elliotti	EF hand family protein	4.78407	17.2565	36.9943
contig_343	1482	P.peptides	-	0.169413	0.149377	39.4147
contig_344	1708	T.borealis	hypothetical protein	0.0816648	1.68495	42.3232
contig_345	962	P.peptides	-	415.406	831.48	356.808
contig_346	975	P.peptides	-	12.7896	432.385	201.22
contig_347	493	I.multifiliis	protein kinase domain protein	0.113171	0.0997867	718.08
contig_350	2712	P.peptides	-	85.5622	11.4371	39.6817
contig_352	1030	I.multifiliis	vacuolar ATP synthase catalytic subunit a, putative	32.0406	597.431	391.035
contig_353	1082	T.thermophila	cytochrome protein c1	0.30939	13.4808	132.367
contig_354	3371	T.borealis	adaptin N-terminal region family protein	6.43834	78.6665	48.2325
contig_356	550	P.peptides	-	10.195	45.1251	8648.2
contig_357	1339	P.peptides	-	0.166672	171.025	143.371
contig_358	653	T.borealis	ribosomal protein S7 containing protein	10.7656	138.393	100.288
contig_359	2200	T.borealis	hypothetical protein	0.139484	0.245974	108.885
contig_365	1091	T.elliotti	calpain family cysteine protease containing protein	0.332408	4.44151	32.1059
contig_366	1165	T.elliotti	calpain family cysteine protease containing protein	0.263402	0.86566	77.2554
contig_367	673	T.thermophila	proteasome subunit beta type protein	0.746123	254.49	148.497
contig_368	871	T.malaccensis	hypothetical protein	46.345	46.1166	729.55
contig_370	728	T.elliotti	ribosomal protein L13e containing protein	56.2916	498.537	440.408
contig_371	2839	P.peptides	-	0.0491312	1.91477	27.0445
contig_374	3034	T.borealis	hypothetical protein	7.00636	36.0043	20.7992
contig_381	1363	P.peptides	-	442.888	165.595	420.165
contig_382	1322	T.thermophila	JmjC domain protein	7.49117	22.6996	6.03558
contig_388	1689	T.borealis	pyruvate kinase	157.487	24.0731	72.7782
contig_394	1040	I.multifiliis	MORN repeat protein	0.590123	3.66596	36.9373
contig_395	899	T.thermophila	fructose-bisphosphate aldolase	176.224	3148.93	851.458
contig_396	627	T.thermophila	eukaryotic porin protein	0.133477	17.8106	610.115
contig_397	709	T.borealis	ribosomal protein L10.e containing protein	35.2545	496.216	271.475
contig_398	707	T.borealis	ribosomal protein L10.e containing protein	79.1919	606.516	298.257
contig_403	6864	I.multifiliis	hypothetical protein	0.873804	0.806296	15.1338
contig_404	468	T.elliotti	hypothetical protein	4.11298	25.8588	25.9491
contig_411	2411	P.peptides	-	1.80501	33.4733	315.291
contig_415	13265	P.peptides	-	0.847521	0.10755	36.3611
contig_416	10928	P.peptides	-	3.38498	6.37444	24.8112
contig_417	1644	T.elliotti	signal recognition particle protein 1, SRP54	1.8496	22.9516	43.5588
contig_418	849	T.elliotti	KH domain-containing protein	54.6434	835.269	499.521
contig_421	1696	T.borealis	hypothetical protein	12.8956	8.6294	53.1859
contig_426	742	T.borealis	hypothetical protein	20.3398	5.33718	13.4587
contig_428	2073	T.elliotti	hypothetical protein	0.215315	0.403431	285.736
contig_430	554	T.malaccensis	hypothetical protein	3.22272	16.1171	6103.62
contig_433	1304	P.peptides	-	1.64727	0.943153	47.585
contig_434	1675	I.multifiliis	protein kinase domain protein	0.0333095	0.220275	7.53489
contig_435	2334	T.borealis	hypothetical protein	0.0239046	2.68738	16.1793
contig_436	1745	T.malaccensis	dnaK protein	27.6729	121.747	47.5369
contig_438	1961	I.multifiliis	hypothetical protein	774.848	1386.41	391.251
contig_439	557	I.multifiliis	hypothetical protein	117.897	685.636	411.822
contig_442	553	P.peptides	-	229.883	356.507	730.28
contig_444	2060	T.elliotti	hypothetical protein	25.2966	2.11347	60.1704
contig_449	7063	T.thermophila	WD domain, G-beta repeat protein	0.414718	2.05472	51.021
contig_451	1428	T.thermophila	translation elongation factor EF-1alpha	1593.94	1885.2	182.334
contig_454	2588	T.borealis	kelch domain-containing protein family protein	4.35482	0.845893	148.909
contig_455	2444	I.multifiliis	radial spoke head protein, putative	0.342431	0.161031	8.00787
contig_456	940	I.multifiliis	ATP synthase delta subunit precursor, putative	5.78708	528.635	331.873
contig_457	1046	T.malaccensis	hypothetical protein	0.0533398	0.117578	99.1419
contig_460	1370	T.borealis	S-adenosylmethionine synthetase	2.68786	447.081	11.2636
contig_461	1446	T.borealis	myb-like DNA-binding domain-containing protein	0.270093	3.64028	13.5347
contig_464	1676	T.borealis	hypothetical protein	1.19843	6.12	765.45
contig_467	510	P.peptides	-	1.58628	703.197	345.375
contig_472	1213	P.peptides	-	0.96592	0.162225	108.826
contig_473	1996	T.malaccensis	leishmanolysin family protein	7.39346	2.51396	810.792
contig_479	3942	I.multifiliis	tetratricopeptide repeat protein	0.21938	6.42079	27.5801
contig_480	885	I.multifiliis	hypothetical protein	3.12065	451.509	62.2038
contig_487	1097	T.elliotti	60s Acidic ribosomal protein	67.8472	534.708	293.548
contig_489	1609	T.thermophila	zinc finger, C3HC4 type (RING finger) protein	0.0693517	0.504484	3.11887
contig_493	508	T.malaccensis	guanylate-binding protein domain-containing protein	0	0	19.3124
contig_500	536	T.elliotti	hypothetical protein	17.0711	676.337	600.413
contig_501	1044	I.multifiliis	hypothetical protein	6.54664	722.184	262.449
contig_505	872	I.multifiliis	hypothetical protein	10.6852	365.21	379.075
contig_506	628	I.multifiliis	hypothetical protein	2.66529	74.7715	125.297
contig_507	1273	P.peptides	-	24.6753	4.23161	170.731
contig_508	3105	T.malaccensis	kinesin motor domain-containing protein	0.754693	3.01823	7.35366
contig_509	4226	T.thermophila	dynein-1-alpha heavy chain, flagellar inner arm I1 complex protein, putative	0.204637	0.046564	81.2232
contig_515	2133	P.peptides	-	43.2379	4.55508	42.7129
contig_518	827	I.multifiliis	hypothetical protein	486.286	215.785	237.048
contig_521	672	I.multifiliis	hypothetical protein	48.7362	303.258	364.608
contig_523	1223	P.peptides	-	0.0456201	0	86.5784
contig_527	2836	I.multifiliis	mcm2-3-5 family protein, putative	1.85912	93.2031	226.627
contig_528	2625	T.elliotti	hypothetical protein	3.67705	6.25946	2.39921
contig_532	1616	T.borealis	hypothetical protein	0.725038	64.7052	332.336
contig_533	714	T.malaccensis	RanBP1 domain-containing protein	5.31366	1290.06	217.81
contig_534	560	I.multifiliis	hypothetical protein	19.8266	26.6179	34.7694
contig_536	1632	T.borealis	PCI domain-containing protein	0.71793	133.447	69.3701
contig_541	13495	I.multifiliis	hypothetical protein	0.109561	0.0601493	28.6686
contig_544	2903	T.thermophila	oxoglutarate dehydrogenase (succinyl-transferring), E1 component	2.72913	60.3793	38.1253
contig_546	1217	P.peptides	-	1.58165	0.464865	121.972
contig_547	1274	T.malaccensis	hypothetical protein	7.81721	32.2431	2.59973
contig_549	2066	T.thermophila	Dpy-30 motif protein	0.324066	0.119058	27.5203
contig_550	11388	T.malaccensis	hypothetical protein	0.413992	0.75598	8.46733
contig_554	1470	P.peptides	-	0.189773	2.10835	107.261
contig_555	1157	T.thermophila	receptor of activated kinase C 1A, component of 40S small ribosomal subunit	81.6889	1892.94	921.07
contig_557	990	P.peptides	-	2.70513	678.094	177.565
contig_558	780	P.peptides	-	1.50213	145.85	315.218
contig_560	1707	T.borealis	transmembrane amino acid transporter	3.03971	8.84758	1.19063
contig_561	1228	I.multifiliis	hypothetical protein	0.408909	1.56238	188.982
contig_563	2329	P.peptides	-	61.5069	0.644243	12.6157
contig_564	1495	P.peptides	-	3.67602	382.568	234.566
contig_567	502	T.elliotti	bowman-Birk serine protease inhibitor family protein	0.777996	0.881979	52.3319
contig_574	1428	T.malaccensis	calpain family cysteine protease containing protein	0.0195355	0.0516752	51.3599
contig_578	488	I.multifiliis	hypothetical protein	4.23024	216.185	120.572
contig_580	6692	T.thermophila	bromodomain protein	26.1334	15.2245	22.5192
contig_586	516	T.borealis	ribosomal protein L22	81.852	998.77	421.155
contig_588	1779	T.borealis	hypothetical protein	1.63084	0.71898	26.1773
contig_589	763	T.malaccensis	EF hand family protein	30.0904	8.12392	102.832
contig_590	4050	T.borealis	HECT domain and RCC1-like domain-containing protein	5.47602	9.15874	11.0402
contig_596	690	T.borealis	ribosomal protein S4 containing protein	200.209	779.275	143.13
contig_597	480	P.peptides	-	9.06643	498.251	343.49
contig_598	2945	T.elliotti	hypothetical protein	1.43036	8.51931	1.80623
contig_599	1752	T.malaccensis	hypothetical protein	0.0955367	0.0421189	5.97208
contig_602	1458	T.malaccensis	protozoan/cyano globin family protein	0.133935	1.2653	166.105
contig_603	1580	P.peptides	-	1.74796	225.424	144.958
contig_605	577	T.elliotti	hypothetical protein	10.0564	251.942	136.372
contig_608	1178	T.thermophila	pyruvate dehydrogenase E1 beta subunit	13.2142	7.85113	83.2401
contig_612	578	T.malaccensis	calpain family cysteine protease containing protein	90.6402	2.00014	7.7705
contig_617	1605	P.peptides	-	0.556196	0.275859	29.4374
contig_618	1147	T.borealis	hypothetical protein	2.62672	0.25734	134.01
contig_626	1846	T.borealis	TCP-1/cpn60 chaperonin family protein	0.861382	290.705	413.463
contig_629	891	T.elliotti	Rieske iron-sulfur protein, Ubiquinol-cytochrome c reductase iron-sulfur subunit	12.0854	447.171	361.923
contig_632	727	P.peptides	-	30.6595	506.599	290.155
contig_634	1414	T.malaccensis	phosphoglycerate kinase	9.5488	1718.34	126.078
contig_637	614	P.peptides	-	1.18129	20.4311	54.8822
contig_638	1324	P.peptides	-	6.74241	28.4431	104.667
contig_639	1161	P.peptides	-	0.576676	7.77541	56.3852
contig_640	2352	T.thermophila	leishmanolysin family protein	0.213495	0.0522904	87.9796
contig_643	706	T.borealis	hypothetical protein	0.118541	0.139362	58.3213
contig_646	772	P.peptides	-	0.867255	453.236	399.901
contig_652	1005	T.thermophila	MORN motif protein	0.749464	3.30413	34.279
contig_657	1088	P.peptides	-	80.203	1148.19	756.568
contig_659	2675	P.peptides	-	0.0104287	2.61146	65.4813
contig_662	1565	T.elliotti	bZIP transcription factor family protein	6.41713	6.89985	13.7241
contig_663	1596	T.borealis	major facilitator superfamily transporter protein	2.16741	33.1202	48.2017
contig_667	2525	T.thermophila	elongation factor 2, putative	0.287253	158.398	163.516
contig_671	693	T.elliotti	core histone H2A/H2B/H3/H4 family protein	3.2204	3.51392	1483.94
contig_674	1206	T.borealis	hypothetical protein	9.25264	24.8626	113.452
contig_677	3594	T.borealis	hypothetical protein	50.8645	2.81974	7.04428
contig_682	701	T.borealis	pyruvate kinase	57.3852	2.28079	246.26
contig_683	1346	T.thermophila	chromosome condensation regulator RCC1 repeat protein	2.40417	259.424	114.44
contig_684	1865	I.multifiliis	phosphoenolpyruvate carboxykinase, putative	2.09412	1793.41	302.724
contig_685	1189	I.multifiliis	hypothetical protein	0.211161	9.61968	137.211
contig_687	1488	I.multifiliis	hypothetical protein	17.1167	24.9942	126.435
contig_689	534	P.peptides	-	0.052241	0	75.7908
contig_692	690	P.peptides	-	68.1246	405.144	166.439
contig_693	349	T.borealis	ribosomal protein S8 containing protein	389.994	824.542	490.251
contig_694	2659	T.borealis	elongation factor G, domain IV family protein	1132.74	873.907	145.443
contig_696	5967	T.thermophila	phospholipid-translocating P-type ATPase, flippase family protein	54.3675	1.04293	0.681212
contig_700	679	P.peptides	-	111.381	527.595	145.264
contig_701	1648	T.malaccensis	TCP-1/cpn60 chaperonin family protein	0.135421	66.5683	68.8032
contig_702	1226	P.peptides	-	3.18559	6.33995	5.73048
contig_703	1990	T.thermophila	zinc carboxypeptidase family protein, putative	0.18224	2.8182	65.1996
contig_706	448	T.thermophila	60S ribosomal protein L37	224.108	381.974	61.9442
contig_709	2407	T.borealis	kelch domain-containing protein family protein	0.0231796	0.0102191	30.8768
contig_710	611	T.elliotti	V-type ATPase, C subunit protein	3.42431	272.303	63.8165
contig_711	1643	I.multifiliis	vacuolar ATP synthase subunit b, putative	1.69791	182.407	60.5979
contig_716	1059	P.peptides	-	0.31611	0.418086	84.2301
contig_719	2569	P.peptides	-	14.399	4.14585	11.945
contig_720	581	I.multifiliis	hypothetical protein	144.045	426.454	284.771
contig_721	798	P.peptides	-	0	0.431534	163.471
contig_723	1882	P.peptides	-	15.6085	6.05133	50.7026
contig_726	1891	T.malaccensis	hypothetical protein	0.206533	10.4711	19.8767
contig_728	641	I.multifiliis	hypothetical protein	16.7119	1232.37	706.785
contig_729	1593	I.multifiliis	vacuolar ATP synthase subunit b, putative	33.2729	114.68	2.11063
contig_730	1596	I.multifiliis	vacuolar ATP synthase subunit b, putative	6.24005	348.725	132.343
contig_731	1059	T.borealis	nucleotide binding protein 2	369.638	38.2781	14.6188
contig_732	14245	T.malaccensis	hypothetical protein	0.15471	0.141593	34.3458
contig_733	1108	I.multifiliis	tubulin beta, putative	2.29116	327.137	926.771
contig_744	2968	I.multifiliis	hypothetical protein	0.66734	11.1882	107.196
contig_745	13662	T.elliotti	dynein heavy chain family protein	0.283827	0.63555	10.8487
contig_746	1255	P.peptides	-	0.400112	6.36985	39.2264
contig_748	1100	P.peptides	-	0.126803	358.429	168.614
contig_752	1576	I.multifiliis	viral a-type inclusion repeat protein	94.293	419.046	125.791
contig_757	2608	P.peptides	-	126.273	88.2131	61.5257
contig_761	904	P.peptides	-	85.2022	21.8765	28.4775
contig_763	851	I.multifiliis	ras oncogene family protein, putative	286.572	812.698	144.209
contig_765	1144	I.multifiliis	hypothetical protein	1.26803	166.764	146.995
contig_766	647	T.malaccensis	peptidyl-prolyl cis-trans isomerase, cyclophilin-type family protein	24.8354	8.97216	8.80329
contig_771	1999	T.thermophila	dynein intermediate chain 2	7.29864	0.344536	0.77822
contig_775	724	P.peptides	-	0	0.407692	33.1316
contig_779	1045	T.elliotti	eukaryotic-type carbonic anhydrase	0.106782	0.0941528	86.391
contig_780	1375	T.malaccensis	hypothetical protein	0.162308	12.3434	48.2118
contig_781	4296	T.elliotti	region in Clathrin and VPS family protein	0.0779237	3.2808	4.19941
contig_783	1237	I.multifiliis	hypothetical protein	12.5614	42.951	67.8703
contig_784	13802	T.borealis	dynein heavy chain family protein	0.798377	0.15683	11.7185
contig_785	511	P.peptides	-	368.171	393.703	246.101
contig_788	966	I.multifiliis	hypothetical protein	0	0.407411	0.961055
contig_791	1972	T.elliotti	hypothetical protein	1.5844	14.1448	45.8438
contig_793	3836	T.thermophila	Serine/Threonine kinase domain protein	11.1194	3.40491	17.8177
contig_796	1165	P.peptides	-	0.0957827	0.0422273	2.8645
contig_797	1574	P.peptides	-	0.248128	0	13.9804
contig_799	804	P.peptides	-	0.416369	3.79363	18.8809
contig_801	359	T.thermophila	CAMP-dependent kinase, regulatory protein	0.46624	0.0685165	211.564
contig_802	1561	P.peptides	-	0.375292	8.14661	94.2251
contig_805	1193	I.multifiliis	hypothetical protein	0.233837	1.27832	27.531
contig_812	900	P.peptides	-	9.14392	1.63983	503.192
contig_813	3490	T.malaccensis	ATP-dependent DNA helicase, RecQ family protein	0.1199	3.1152	9.06595
contig_816	1411	T.borealis	glutamine aminotransferase class-I family protein	0.276792	0.0871631	78.1725
contig_818	2090	T.elliotti	hypothetical protein	0.213563	0.282458	66.534
contig_823	4227	P.peptides	-	1.64331	2.61278	53.578
contig_826	1407	T.borealis	papain family cysteine protease containing protein	1746.63	1310.06	129.38
contig_827	726	T.elliotti	hypothetical protein	16.5997	3.8624	53.777
contig_834	1227	I.multifiliis	hypothetical protein	2.72828	277.829	115.15
contig_836	1445	P.peptides	-	22.8193	10.4688	13.7351
contig_837	734	P.peptides	-	6.99318	27.2448	101.664
contig_838	1176	T.malaccensis	protein kinase domain-containing protein	0.759094	1.12947	104.248
contig_840	485	T.thermophila	ribosomal protein L35	158.867	1095.78	344.812
contig_841	1606	I.multifiliis	leucine rich repeat protein	2.74451	0.168475	4.24959
contig_842	1144	T.malaccensis	hypothetical protein	0.0731557	0.0645037	262.384
contig_843	3364	T.borealis	transmembrane amino acid transporter	49.9139	1.79143	12.4189
contig_847	1238	T.thermophila	MT-a70 family protein	1.89283	8.84156	16.8019
contig_848	2242	T.malaccensis	kinesin motor domain-containing protein	0.982979	0.438848	25.2704
contig_850	1347	T.borealis	hypothetical protein	6.25449	399.347	126.332
contig_852	2142	T.borealis	dnaK protein	8788.52	205.392	48.1093
contig_854	13972	T.borealis	dynein heavy chain family protein	2.22423	24.5921	18.6569
contig_855	2201	P.peptides	-	0.621053	0.514076	246.285
contig_859	559	T.thermophila	erythronate-4-phosphate dehydrogenase	0.199619	0	3.05225
contig_861	1056	I.multifiliis	hypothetical protein	3.93618	391.649	159.411
contig_863	1056	T.malaccensis	hypothetical protein	4.20036	2.74858	6.62924
contig_872	1726	I.multifiliis	hypothetical protein	0.129301	2.83597	111.879
contig_873	7992	T.borealis	hypothetical protein	0.537549	0.024622	17.5187
contig_875	1303	P.peptides	-	15.7789	39.6428	64.7599
contig_877	1578	T.malaccensis	asparagine synthase	0.689462	1276.01	213.626
contig_880	596	I.multifiliis	hypothetical protein	23.8245	31.5309	16.8819
contig_881	2272	I.multifiliis	oxysterol-binding protein, putative	0.0982278	8.72602	3.5119
contig_884	3196	I.multifiliis	hypothetical protein	0.907778	2.59366	2.35526
contig_885	533	T.elliotti	hypothetical protein	41.8712	343.81	90.5265
contig_887	1620	T.malaccensis	myo-inositol-1-phosphate synthase	0.0172202	25.5388	163.326
contig_888	832	P.peptides	-	747.31	133.187	80.5516
contig_889	810	T.borealis	hypothetical protein	0.482165	40.2365	2.16839
contig_894	593	P.peptides	-	0.14113	4.72868	15.4864
contig_895	1447	T.malaccensis	leishmanolysin family protein	3.10392	0.0339978	49.9746
contig_896	1811	T.malaccensis	hypothetical protein	38.0942	5.59588	17.5958
contig_897	7240	T.borealis	hypothetical protein	0.678152	27.4615	0.914932
contig_898	645	T.borealis	hypothetical protein	3.02755	229.156	172.333
contig_900	1050	P.peptides	-	0	0	120.295
contig_901	1010	T.borealis	deoxyribonuclease II family protein	0	0	63.4984
contig_903	1830	P.peptides	-	1.58539	4.08613	18.5237
contig_904	697	T.malaccensis	hypothetical protein	31.1787	27.9853	32.0751
contig_905	749	I.multifiliis	hypothetical protein	0.372453	24.3675	179.492
contig_907	2239	T.borealis	TPR Domain containing protein	0.847242	0.0439436	26.1223
contig_908	657	T.elliotti	hypothetical protein	49.5941	7.15085	9.39492
contig_910	1589	T.malaccensis	myo-inositol-1-phosphate synthase	7.09268	61.3155	435.853
contig_911	655	I.multifiliis	hypothetical protein	60.5635	5.10725	17.8129
contig_915	769	P.peptides	-	579.482	464.632	803.51
contig_916	1855	I.multifiliis	hypothetical protein	1.17301	392.684	136.805
contig_918	1868	T.malaccensis	hypothetical protein	1.03045	0.526711	8.91897
contig_924	1531	P.peptides	-	8.18133	147.424	31.4666
contig_925	775	P.peptides	-	107.951	230.232	95.4765
contig_928	945	I.multifiliis	ras oncogene family protein, putative	67.5425	53.802	91.2581
contig_931	1872	T.thermophila	eukaryotic-type carbonate dehydratase	0.491769	1.57676	69.993
contig_932	760	P.peptides	-	4.36804	111.756	44.1079
contig_933	1633	T.elliotti	hypothetical protein	0.307496	1.71715	14.812
contig_937	2403	T.elliotti	dpy-30 domain-containing protein family protein	0.510801	0.460626	23.358
contig_938	1495	T.elliotti	calpain family cysteine protease containing protein	1.15692	0.575859	44.3756
contig_939	1876	P.peptides	-	0.505591	0.15734	4.94871
contig_940	1447	T.elliotti	cyclin domain-containing protein	0.115674	0.169989	66.6905
contig_941	2601	T.elliotti	kelch domain-containing protein family protein	0	0	7.71744
contig_945	3441	I.multifiliis	hypothetical protein	0.129714	0.636202	7.32833
contig_946	1741	T.borealis	phosphoenolpyruvate carboxykinase	0.320468	42.2296	25.0481
contig_948	1768	I.multifiliis	sodium hydrogen exchanger family protein, putative	10.6191	11.3248	10.9704
contig_952	1353	T.malaccensis	hypothetical protein	16.1442	1.92707	0.556349
contig_954	852	P.peptides	-	5.66447	28.5815	103.575
contig_956	628	P.peptides	-	117.317	556.38	336.855
contig_962	595	T.borealis	hypothetical protein	8.15803	62.3824	14.9283
contig_965	1553	T.borealis	tesmin/TSO1-like CXC domain-containing protein	0.251483	0.6969	16.0759
contig_967	1474	T.elliotti	DEAD/DEAH box helicase	0.264962	8.22695	54.3021
contig_968	1954	T.elliotti	pyruvate dehydrogenase complex dihydrolipoamide acetyltransferase	16.0899	165.561	129.283
contig_971	1472	T.elliotti	hypothetical protein	3.37338	8.40523	21.0685
contig_975	1899	T.thermophila	kelch motif protein	0.455396	5.14227	73.5166
contig_981	1253	I.multifiliis	hypothetical protein	0	22.5951	6.74842
contig_983	3480	I.multifiliis	RSC complex subunit, putative	38.1175	6.91272	50.2547
contig_987	1750	P.peptides	-	0.589816	232.242	290.342
contig_988	3053	T.borealis	hypothetical protein	4.50477	1.83695	21.1793
contig_991	1070	T.thermophila	hypothetical protein	0.130358	0.459765	2.32153
contig_992	1915	I.multifiliis	hypothetical protein	0.11654	24.9699	4.06178
contig_993	1794	P.peptides	-	0.26435	62.659	75.3299
contig_994	600	I.multifiliis	spfh domain band 7 family protein	0.185978	0	37.2188
contig_995	1438	P.peptides	-	16.5673	66.2659	464.73
contig_997	1245	P.peptides	-	0	0.849549	8.86762
contig_999	3393	P.peptides	-	3.56006	719.835	235.894
contig_1001	1579	T.thermophila	tumor suppressor mitostatin protein	2.63243	11.699	34.8958
contig_1002	1337	T.borealis	serine carboxypeptidase	309.201	191.168	25.5417
contig_1005	651	T.borealis	hypothetical protein	3.55672	452.124	162.342
contig_1006	905	T.malaccensis	phosphoglycerate mutase	25.8931	1017.06	250.636
contig_1008	5035	I.multifiliis	phospholipid-translocating p-type flippase family protein, putative	2.23284	2.86278	8.03321
contig_1011	675	T.borealis	EF hand family protein	0.0826569	0	263.031
contig_1012	966	P.peptides	-	48.8048	296.799	5.11697
contig_1013	1372	I.multifiliis	tom1 protein, putative	25.6398	89.6766	53.2916
contig_1018	451	T.borealis	scramblase	7.91747	0.109079	133.524
contig_1020	898	T.thermophila	hypothetical protein	1.73966	28.487	46.8856
contig_1022	1912	T.borealis	hypothetical protein	0.043771	2.36712	667.072
contig_1024	1088	T.elliotti	hypothetical protein	2.10251	391.569	148.634
contig_1026	3254	T.thermophila	hypothetical protein	0.265765	0.249451	23.3101
contig_1027	2257	I.multifiliis	NADH dehydrogenase fe-s protein 1, putative	4.49907	297.469	153.538
contig_1028	1208	T.borealis	malate dehydrogenase	6.46612	49.5614	170.8
contig_1030	5217	T.elliotti	hypothetical protein	0.0641672	0.829815	5.30491
contig_1031	883	T.elliotti	hypothetical protein	11.9422	825.225	472.586
contig_1034	1388	T.borealis	phospholipase D1	14.6317	33.4759	37.2935
contig_1038	1480	I.multifiliis	protein kinase domain protein	6.46525	2.9251	4.95045
contig_1045	1193	T.elliotti	ribosomal protein L3 containing protein	218.918	338.962	155.28
contig_1046	1325	T.elliotti	ribosomal protein L3 containing protein	70.2997	271.296	51.7165
contig_1048	623	I.multifiliis	hypothetical protein	0.313446	0	870.584
contig_1049	3586	P.peptides	-	3.70296	19.3295	21.9776
contig_1050	2970	I.multifiliis	hypothetical protein	45.1795	35.894	28.9522
contig_1052	1492	T.malaccensis	hypothetical protein	8.46998	10.5017	22.1819
contig_1053	1548	T.elliotti	hypothetical protein	13.4257	1.93856	21.8495
contig_1055	951	T.elliotti	FHA domain-containing protein	1.96538	13.7601	5.9892
contig_1060	2426	T.malaccensis	AAA family ATPase, CDC48 subfamily protein	6.41647	266.252	122.85
contig_1062	742	T.elliotti	TPR Domain containing protein	0.827126	4.07747	11.7679
contig_1069	2656	T.borealis	aconitate hydratase 1 family protein	4.09628	231.027	338.818
contig_1070	1763	P.peptides	-	1.26587	1.64634	40.2628
contig_1077	1252	I.multifiliis	hypothetical protein	0.401071	0.903739	101.167
contig_1078	1567	I.multifiliis	PX domain protein	0.320447	64.7193	30.3274
contig_1079	1321	T.elliotti	acyl-CoA dehydrogenase domain-containing protein	0.29565	18.5086	102.493
contig_1081	1467	T.borealis	Sec7 domain-containing protein	2.60521	4.74511	5.71268
contig_1083	325	I.multifiliis	Ras family protein, putative	356.219	99.2979	49.8738
contig_1084	484	P.peptides	-	159.196	260.611	193.525
contig_1085	13844	T.elliotti	dynein heavy chain family protein	0.292186	0.058633	45.976
contig_1087	4753	T.elliotti	PHD-finger family protein	0.0939085	1.27826	19.2105
contig_1088	1572	P.peptides	-	0.372666	8.93456	42.4254
contig_1089	390	P.peptides	-	38.7693	405.164	277.484
contig_1094	1651	T.elliotti	calpain family cysteine protease containing protein	0.523802	3.51605	51.5808
contig_1095	804	P.peptides	-	8.04979	68.2242	560.03
contig_1101	663	T.malaccensis	ribosomal protein L19e containing protein	148.824	382.651	124.586
contig_1102	638	P.peptides	-	0.262351	0.0771079	34.8447
contig_1103	2670	T.borealis	dynamin central region family protein	0.313446	4.79972	9.0216
contig_1105	1368	T.thermophila	DEAD/DEAH-box helicase	16.3546	48.7094	47.6882
contig_1113	1753	T.borealis	hypothetical protein	0.111396	0	14.4422
contig_1119	2100	T.malaccensis	hypothetical protein	10.1225	4.46267	5.37671
contig_1120	1055	P.peptides	-	36.464	7.71729	1.92644
contig_1124	502	P.peptides	-	0.722425	2.74394	1.79938
contig_1125	2492	P.peptides	-	11.6199	10.443	1.16797
contig_1130	810	T.elliotti	ribosomal protein L22 containing protein	81.8992	224.474	89.2446
contig_1131	979	T.malaccensis	tesmin/TSO1-like CXC domain-containing protein	0	0	135.529
contig_1133	1155	T.malaccensis	hypothetical protein	0.410601	0.617598	188.391
contig_1136	2860	I.multifiliis	hypothetical protein	3.71631	53.1253	43.0764
contig_1138	762	T.elliotti	ribosomal protein L22 containing protein	40.344	332.356	101.188
contig_1142	1989	T.elliotti	protein kinase domain-containing protein	1.58488	16.2499	9.08283
contig_1144	1107	T.borealis	hypothetical protein	441.307	30.9745	4.64654
contig_1146	1604	T.malaccensis	hypothetical protein	0.330447	12.7588	22.6667
contig_1147	2685	P.peptides	-	0.64417	64.3014	241.783
contig_1148	1822	T.elliotti	hypothetical protein	1.8067	8.95065	29.9939
contig_1153	2253	I.multifiliis	hypothetical protein	4.43276	2.74032	16.1818
contig_1154	2567	T.elliotti	C2 domain-containing protein	0.967202	0.0958217	10.9768
contig_1155	1003	I.multifiliis	ligand-effect modulator 3 LEM3 family protein, putative	43.0271	8.36263	8.08026
contig_1158	1458	T.thermophila	intraflagellar transporter-like protein	0.0765342	11.742	87.4066
contig_1164	1188	I.multifiliis	protein kinase domain protein	0.328749	3.76829	3.3793
contig_1166	2091	T.elliotti	hypothetical protein	3.50877	3.12908	2.39994
contig_1169	628	T.borealis	hypothetical protein	3.99794	306.998	201.05
contig_1170	1137	T.borealis	metallo-beta-lactamase superfamily protein	0.122677	8.19914	355.185
contig_1173	1595	I.multifiliis	hypothetical protein	0.664624	0.339275	9.95787
contig_1183	1813	T.thermophila	TCP-1 (CTT or eukaryotic type II) chaperonin family, eta subunit	0.338515	121.02	214.681
contig_1185	945	T.thermophila	SPFH domain/band 7 family protein	0.0590406	2.99334	114.73
contig_1186	1363	P.peptides	-	17.3971	46.0367	54.3431
contig_1188	2360	T.borealis	MCM2/3/5 family protein	1.30027	78.941	141.968
contig_1189	885	P.peptides	-	99.2933	37.5215	64.8689
contig_1194	400	P.peptides	-	40.9384	118.498	136.873
contig_1198	1818	T.thermophila	RNA polymerase I-associated factor PAF67	15.0685	29.59	25.878
contig_1202	763	P.peptides	-	0.621552	4.96462	22.9209
contig_1203	1268	I.multifiliis	NLI interacting factor-like phosphatase family protein, putative	0.990025	2.38603	125.021
contig_1204	886	P.peptides	-	1.76322	587.284	226.247
contig_1205	2475	I.multifiliis	hypothetical protein	17.5608	39.4553	24.9899
contig_1211	2505	I.multifiliis	hypothetical protein	0.100228	0.196387	10.938
contig_1214	624	T.malaccensis	histone H3	23.0684	1.06431	572.637
contig_1215	666	P.peptides	-	20.1057	60.3856	22.8685
contig_1216	2285	P.peptides	-	0.415093	1.61471	21.0284
contig_1220	537	T.elliotti	leishmanolysin family protein	0.103898	0	34.2494
contig_1222	517	T.thermophila	COPI associated protein	18.8856	1.6652	15.8701
contig_1224	1274	I.multifiliis	protein kinase domain protein	15.1089	51.1642	7.16895
contig_1225	1883	T.malaccensis	hypothetical protein	0.162965	3.06978	514.485
contig_1226	720	T.malaccensis	hypothetical protein	6.54798	454.301	195.747
contig_1227	821	I.multifiliis	phosphatidylinositol 4-kinase, putative	5.67448	233.211	194.893
contig_1228	722	P.peptides	-	0.115914	1.46494	9.0009
contig_1231	2109	P.peptides	-	36.058	545.19	210.26
contig_1236	1162	T.malaccensis	hypothetical protein	18.6538	114.795	98.6594
contig_1238	1650	P.peptides	-	1.11587	20.4829	90.6633
contig_1244	2460	T.borealis	vacuolar protein sorting-associated protein 35 containing protein	2.82369	80.8015	69.1235
contig_1246	569	P.peptides	-	2.20624	944.774	312.208
contig_1247	2961	T.thermophila	glycyl-tRNA synthetase protein	2.71336	20.6183	14.8124
contig_1248	1067	T.borealis	ribosomal protein L3 containing protein	0.62748	769.643	501.732
contig_1251	630	T.thermophila	RNA pol II accessory factor, Cdc73 family protein	12	3.39679	10.0365
contig_1252	781	P.peptides	-	4.53634	636.446	303.891
contig_1253	1347	T.malaccensis	GTP-binding protein YchF containing protein	6.15094	8.89305	23.2658
contig_1257	1795	T.malaccensis	TCP-1/cpn60 chaperonin family protein	0.994646	191.764	347.49
contig_1259	1898	T.elliotti	Sec1 family protein	36.1276	8.52745	14.8988
contig_1262	1906	T.elliotti	protein kinase domain-containing protein	2.47353	0.283916	5.46322
contig_1263	6857	T.thermophila	CCR4-NOT transcription complex subunit 1	0.219691	18.5638	8.85167
contig_1264	1359	P.peptides	-	0.513184	17.2309	87.6258
contig_1265	2979	T.malaccensis	proteasome/cyclosome repeat family protein	2.27556	112.187	74.0274
contig_1266	511	T.elliotti	V-type ATPase, C subunit protein	74.9007	347.637	381.231
contig_1268	1282	T.malaccensis	eukaryotic aspartyl protease	49.1565	86.4171	277.257
contig_1269	1011	P.peptides	-	0.358711	0.486596	94.0862
contig_1271	1116	T.malaccensis	patatin-like phospholipase	3.99953	180.954	16.5477
contig_1273	10077	T.malaccensis	hypothetical protein	0.365423	1.24244	17.9053
contig_1275	3966	I.multifiliis	hypothetical protein	32.7853	16.0572	8.19296
contig_1279	547	P.peptides	-	8.41491	696.552	346.187
contig_1280	1549	P.peptides	-	1.36872	6.2883	23.2123
contig_1285	5123	T.malaccensis	guanylate-binding protein domain-containing protein	0.152471	0.412918	9.39884
contig_1288	765	T.thermophila	NADH-ubiquinone oxidoreductase 1, chain, putative	2.40677	232.341	90.3616
contig_1289	2123	T.borealis	inorganic pyrophosphatase	3.12737	39.9143	18.5201
contig_1293	1696	T.thermophila	lipid A-disaccharide synthase	2.45083	146.758	111.742
contig_1295	5270	I.multifiliis	intraflagellar transport protein, putative	0.328196	4.2007	52.6108
contig_1296	2020	T.elliotti	hypothetical protein	0.0966717	0.377485	15.3032
contig_1297	773	T.thermophila	transmembrane protein, putative	0.6496	1.97288	116.141
contig_1298	4349	T.malaccensis	hypothetical protein	0.72484	5.76334	40.1784
contig_1299	2665	P.peptides	-	0.0418712	3.75653	32.6234
contig_1301	1429	T.malaccensis	hypothetical protein	6.93025	25.4064	14.0294
contig_1303	1268	T.borealis	hypothetical protein	4.0481	109.408	79.9637
contig_1305	854	P.peptides	-	6.36986	181.629	147.404
contig_1306	910	T.borealis	hypothetical protein	6.49901	607.286	266.74
contig_1307	3616	T.malaccensis	ubiquitin carboxyl-terminal hydrolase	0.0848628	1.51013	3.15029
contig_1311	2306	T.borealis	hypothetical protein	6.35116	21.6321	4.6135
contig_1314	1274	T.malaccensis	TPR Domain containing protein	9.94121	71.2437	16.7013
contig_1320	376	T.borealis	adenosine/AMP deaminase	23.3709	49.1948	7.34055
contig_1321	786	T.elliotti	adenosine/AMP deaminase	11.5349	18.9644	100.748
contig_1322	779	P.peptides	-	11.5669	489.77	320.744
contig_1326	2250	T.elliotti	hypothetical protein	0.867897	114.58	83.95
contig_1327	3047	T.malaccensis	phosphofructokinase	16.077	61.6994	87.1238
contig_1328	416	P.peptides	-	0.402356	0.473027	126.784
contig_1329	802	I.multifiliis	hypothetical protein	2.33052	225.793	787.373
contig_1330	3170	T.thermophila	hypothetical protein	0.950424	4.00387	8.96797
contig_1331	1040	I.multifiliis	triosephosphate isomerase, putative	6.41088	900.549	53.3191
contig_1332	944	P.peptides	-	0.236413	0.625358	100.631
contig_1333	1620	P.peptides	-	1.80812	11.5547	31.9372
contig_1336	2733	P.peptides	-	4.40958	17.8563	8.5933
contig_1337	673	P.peptides	-	6.96381	507.116	395.048
contig_1338	559	I.multifiliis	hypothetical protein	206.306	1103.76	629.123
contig_1339	2474	T.elliotti	ubiquitin family protein	5.9537	11.0659	24.4219
contig_1341	1949	I.multifiliis	signal recognition particle receptor, putative	7.22824	10.0207	24.0743
contig_1342	2425	T.elliotti	hypothetical protein	0.138046	1.24762	15.4894
contig_1343	1725	P.peptides	-	433.183	109.883	9.90562
contig_1345	1457	I.multifiliis	hypothetical protein	1.76149	28.4297	17.4451
contig_1347	1545	T.malaccensis	hypothetical protein	0	0	5.27811
contig_1348	3104	P.peptides	-	2.97481	115.625	9.17482
contig_1350	2218	I.multifiliis	hypothetical protein	0.238971	0.0221798	56.6308
contig_1351	2881	I.multifiliis	hypothetical protein	0.464784	20.5761	30.343
contig_1352	799	T.borealis	scramblase	0.209487	2.43204	4.23946
contig_1354	1845	T.borealis	kelch domain-containing protein family protein	0.0756008	2.02645	70.9901
contig_1360	1327	T.elliotti	hypothetical protein	4.07834	351.741	325.431
contig_1363	2855	T.borealis	TRNA binding domain-containing protein	5.41323	16.0336	55.5788
contig_1366	1416	T.borealis	hypothetical protein	2.12771	64.4814	41.5176
contig_1367	893	T.malaccensis	hypothetical protein	0.249914	6.2251	33.1554
contig_1369	578	T.malaccensis	ubiquitin-conjugating enzyme family protein	1044.34	258.613	203.596
contig_1371	870	T.thermophila	40S ribosomal protein S0	131.499	606.68	259.652
contig_1381	581	T.borealis	hypothetical protein	4.03326	352.281	144.156
contig_1390	1701	I.multifiliis	sperm associated antigen 6, putative	1.67282	6.81093	48.56
contig_1392	965	T.malaccensis	hypothetical protein	8.38346	526.538	200.367
contig_1393	2216	T.elliotti	peptidase family M49 containing protein	0.679793	82.1061	56.5121
contig_1395	1067	P.peptides	-	22.72	37.046	23.2806
contig_1396	1096	P.peptides	-	65.5674	364.024	159.934
contig_1399	2269	T.thermophila	leishmanolysin family protein	0.282778	0.151769	88.4002
contig_1400	2119	T.borealis	dnak protein BiP	0.18431	0.893818	24.594
contig_1401	1675	T.borealis	protein kinase domain-containing protein	184.218	1.63004	26.065
contig_1402	1115	I.multifiliis	hypothetical protein	0.400311	9.53012	4.14063
contig_1404	1555	T.thermophila	amine-terminal domain cyclin	0.07176	0	11.5049
contig_1405	1237	P.peptides	-	85.9002	28.5545	23.4889
contig_1406	1846	P.peptides	-	0.332463	0.0532988	173.369
contig_1408	2113	P.peptides	-	116.155	401.579	30.2212
contig_1414	1403	P.peptides	-	1.19302	94.7255	2.09243
contig_1418	2410	P.peptides	-	28.1629	59.7789	17.8763
contig_1421	681	T.elliotti	cyclic nucleotide-binding domain-containing protein	0.450608	0	79.7322
contig_1422	931	P.peptides	-	0.179785	0.898295	47.8649
contig_1423	1838	I.multifiliis	stress-induced protein sti1 family protein, putative	0.288377	1.53901	103.519
contig_1424	1507	T.borealis	hypothetical protein	0.555342	180.474	83.2825
contig_1425	458	T.thermophila	ab-hydrolase associated lipase region protein	0	0	24.8174
contig_1427	1176	T.thermophila	calpain family cysteine protease	0.189773	0.188246	49.5212
contig_1428	1178	I.multifiliis	hypothetical protein	7.0097	5.97187	9.41457
contig_1430	2225	T.thermophila	chromosome condensation regulator RCC1 repeat protein	1.32901	0.972842	14.1414
contig_1431	2869	P.peptides	-	0.165299	3.68661	11.3606
contig_1435	828	P.peptides	-	0.134767	0.0891211	35.4248
contig_1437	1248	T.borealis	KH domain-containing protein	1.00589	4.13899	11.9827
contig_1440	702	P.peptides	-	16.9685	777.096	409.861
contig_1441	1810	I.multifiliis	hypothetical protein	2.62013	776.762	49.947
contig_1442	1543	T.malaccensis	metallopeptidase family M24 containing protein	3.05544	208.943	19.0258
contig_1443	317	P.peptides	-	3.9601	148.36	218.302
contig_1444	1055	P.peptides	-	7.66829	175.283	491.98
contig_1449	1528	T.thermophila	calpain family cysteine protease	0.54771	0.692205	69.6908
contig_1450	1688	P.peptides	-	11.8495	15.0382	107.589
contig_1452	1653	T.borealis	TCP-1/cpn60 chaperonin family protein	0.708809	258.444	327.159
contig_1453	12527	T.thermophila	axonemal dynein heavy chain	5.24886	0.111922	10.4956
contig_1456	3199	I.multifiliis	hypothetical protein	0.156968	0.246051	47.6414
contig_1460	758	T.malaccensis	hypothetical protein	0.809667	3.27749	30.5863
contig_1461	783	I.multifiliis	hypothetical protein	7.58876	510.169	219.06
contig_1462	2575	P.peptides	-	0.617519	6.29503	11.1376
contig_1467	380	P.peptides	-	806.875	59.7458	165.735
contig_1469	788	T.borealis	ribosomal Proteins L2 domain-containing protein	219.279	672.059	341.057
contig_1473	3603	T.thermophila	splicing factor 3B subunit 1	35.5464	8.36299	25.1331
contig_1475	1275	T.malaccensis	hypothetical protein	1.00647	7.02232	35.423
contig_1477	396	P.peptides	-	0.986247	64.8477	182.039
contig_1478	1424	P.peptides	-	279.183	118.859	58.6051
contig_1479	3315	T.malaccensis	ubiquitin carboxyl-terminal hydrolase	0.100984	0.623283	5.73732
contig_1483	1267	T.thermophila	2-methylcitrate synthase/citrate synthase II	0.0220179	128.87	2.17841
contig_1484	2246	P.peptides	-	0.471983	9.31986	48.5851
contig_1485	2612	P.peptides	-	1.05734	43.328	3.70798
contig_1487	683	T.malaccensis	2Fe-2S iron-sulfur cluster binding domain-containing protein	8.69985	149.889	122.04
contig_1489	502	T.borealis	hypothetical protein	0.889138	2.49894	71.1754
contig_1496	2287	T.malaccensis	hypothetical protein	0.41473	1.84992	20.9332
contig_1499	2617	P.peptides	-	5.09539	7.1997	1.27518
contig_1500	4179	T.borealis	ABC transporter	14.2654	38.5354	27.4329
contig_1502	1312	T.thermophila	calpain family cysteine protease	12.4174	14.4172	2.12282
contig_1503	1311	P.peptides	-	0.361742	3568.46	122.911
contig_1504	543	P.peptides	-	50.1935	8.56153	1.84835
contig_1508	482	T.borealis	protein kinase domain-containing protein	6.5401	7.39964	14.9403
contig_1512	2072	P.peptides	-	0.0269273	0.237427	34.9728
contig_1513	814	I.multifiliis	protein kinase domain protein	20.734	47.7142	327.204
contig_1514	1123	P.peptides	-	5.26634	395.333	153.497
contig_1516	1466	P.peptides	-	0.856311	194.279	83.0444
contig_1519	497	T.elliotti	ribosomal protein L14p/L23e containing protein	39.5157	84.8784	16.1554
contig_1520	671	P.peptides	-	52.7584	843.607	243.285
contig_1522	1088	T.elliotti	aminotransferase, class IV family protein	0.205123	15.8708	15.8435
contig_1528	699	P.peptides	-	856.816	95.6801	73.1202
contig_1533	4896	T.malaccensis	guanylate-binding protein domain-containing protein	0.23931	0.135648	84.1195
contig_1534	1639	T.elliotti	hypothetical protein	2.99562	0.900455	45.6512
contig_1539	569	T.elliotti	EF hand family protein	103.939	429.612	872.728
contig_1540	8710	P.peptides	-	2.66476	26.6223	1.96467
contig_1541	1152	T.thermophila	spermine/spermidine synthase	278.531	14.0496	18.0562
contig_1544	1254	P.peptides	-	0.200216	448.775	66.8302
contig_1545	1385	I.multifiliis	hypothetical protein	0.040284	65.9246	23.6601
contig_1550	1398	P.peptides	-	3.25262	2.41048	109.519
contig_1554	2451	T.malaccensis	hypothetical protein	0.147963	1.00357	66.4802
contig_1555	3473	T.borealis	phospholipase D1	21.286	159.419	6.09041
contig_1558	1893	I.multifiliis	hypothetical protein	1.04631	385.853	19.1002
contig_1560	593	P.peptides	-	0.28226	8.13001	8.33557
contig_1562	801	T.borealis	hypothetical protein	1.39309	4.20705	18.4817
contig_1564	2338	P.peptides	-	2.50569	4.33453	14.0911
contig_1566	2024	P.peptides	-	17.9592	6.52609	14.6903
contig_1567	2641	I.multifiliis	hypothetical protein	0.665465	29.8503	14.4505
contig_1569	1908	T.elliotti	alpha amylase, catalytic domain-containing protein	37.1517	1093.37	22.4349
contig_1570	1341	T.malaccensis	hypothetical protein	0.374452	0.0366852	47.638
contig_1573	1447	T.malaccensis	major facilitator superfamily transporter protein	0.269906	1.32591	23.0799
contig_1576	589	I.multifiliis	protein kinase domain protein	17.8084	1.37812	10.0962
contig_1582	507	I.multifiliis	hypothetical protein	5.44729	217.107	151.043
contig_1585	601	P.peptides	-	51.1053	113.942	190.669
contig_1586	2111	T.thermophila	hypothetical protein	0.0396448	0.023304	18.6848
contig_1595	1346	P.peptides	-	0.621769	0.182745	76.001
contig_1596	2064	I.multifiliis	transketolase, putative	7.69052	33.6308	190.786
contig_1597	1656	T.malaccensis	enolase domain-containing protein	4.56522	13.1008	27.9095
contig_1600	2650	I.multifiliis	ribonucleoside-diphosphate large, putative	0.115798	1.94923	109.455
contig_1605	1358	T.borealis	ubiquitin carboxyl-terminal hydrolase	2.28022	0.796971	6.04187
contig_1606	600	I.multifiliis	hypothetical protein	0.743912	5.7394	42.4462
contig_1607	1338	P.peptides	-	0.792283	0.459593	9.45144
contig_1608	1840	T.borealis	hypothetical protein	96.7136	90.4222	128.211
contig_1609	730	P.peptides	-	9.05687	235.124	360.662
contig_1610	677	P.peptides	-	14.0514	139.337	33.1339
contig_1611	733	I.multifiliis	peroxiredoxin 2, putative	1.97903	516.277	162.289
contig_1612	699	T.borealis	hypothetical protein	0.0798189	1.12606	0.789713
contig_1618	2502	T.thermophila	hypothetical protein	0.133797	1.69095	12.6459
contig_1620	1220	I.multifiliis	hypothetical protein	0.59452	44.9407	49.216
contig_1621	4277	T.elliotti	SET domain-containing protein	1.74151	0.598114	15.828
contig_1622	801	T.borealis	hypothetical protein	0.0696547	4.3913	12.3734
contig_1630	2557	T.malaccensis	dynein heavy chain family protein	0.174559	0.307828	274.454
contig_1631	1371	T.borealis	structure-specific recognition protein	47.6136	43.5075	74.9445
contig_1635	1014	T.borealis	calpain family cysteine protease containing protein	15.1313	3.15352	42.0663
contig_1637	1462	T.thermophila	transcription factor e2f/dimerization partner	0.0381624	0.740278	28.7126
contig_1643	1253	T.thermophila	TBP-interacting DNA helicase	1.15772	21.2798	315.354
contig_1644	2710	I.multifiliis	hypothetical protein	110.743	51.2734	40.785
contig_1650	2419	T.elliotti	serine esterase	0.161453	0.691453	3.60966
contig_1651	859	T.thermophila	FAM18-like protein	38.3864	68.2084	47.3785
contig_1654	977	T.borealis	hypothetical protein	0.114214	13.7464	151.472
contig_1655	726	T.malaccensis	ribosomal protein L13 containing protein	201.118	486.9	395.136
contig_1657	2511	T.elliotti	AAA family ATPase, CDC48 subfamily protein	6.05484	92.1889	39.4207
contig_1658	999	P.peptides	-	0.139623	661.89	136.96
contig_1659	2730	T.thermophila	CGMP-dependent kinase 5-1	5.46694	0.657733	8.96119
contig_1662	558	T.thermophila	PAS domain S-box protein	0	0	2.92282
contig_1665	571	P.peptides	-	1.56339	0.560011	2.32897
contig_1671	1564	T.elliotti	cyclin domain-containing protein	0.0713471	0.0314545	70.9905
contig_1672	5301	T.thermophila	WD repeat protein	1.68401	1.11364	17.7689
contig_1673	1895	T.elliotti	HEAT repeat family protein	19.9325	121.598	111.951
contig_1674	1248	P.peptides	-	125.625	864.99	198.378
contig_1676	1145	T.thermophila	YeeE/YedE family protein	0.0974557	46.531	62.1914
contig_1679	549	P.peptides	-	29.7768	245.392	140.95
contig_1686	1655	P.peptides	-	0.033712	0.0891749	36.462
contig_1692	1025	T.malaccensis	MIZ zinc finger family protein	3.75585	0.335965	2.05626
contig_1695	961	T.borealis	hypothetical protein	1.79979	254.37	126.083
contig_1697	1572	I.multifiliis	splicing factor subunit 4, putative	0.337174	6.24324	41.7231
contig_1698	1593	I.multifiliis	hypothetical protein	0.840579	342.712	23.5635
contig_1700	1958	P.peptides	-	0.954586	536.658	199.68
contig_1701	1911	T.borealis	acyl carrier protein reductase	15.5614	978.529	108.86
contig_1705	1234	P.peptides	-	0.0452135	319.906	107.807
contig_1706	1387	T.thermophila	Serine/Threonine kinase domain protein	95.9188	23.2141	5.82509
contig_1708	12768	P.peptides	-	1.96422	0.21962	10.7829
contig_1709	1682	P.peptides	-	5.73856	13.8488	25.0913
contig_1710	3231	I.multifiliis	vacuolar sorting protein, putative	0.388533	9.08224	2.53165
contig_1714	2259	I.multifiliis	kinesin motor domain protein	0.642155	21.799	35.5322
contig_1716	1500	T.elliotti	isocitrate dehydrogenase, NADP-dependent family protein	0.130185	40.8317	104.681
contig_1719	1008	T.borealis	ubiquitin-conjugating enzyme family protein	0.88561	7.10104	41.9682
contig_1723	2088	T.elliotti	protein kinase domain-containing protein	40.5758	2.73305	46.2531
contig_1725	1122	P.peptides	-	0.0994535	0.394611	80.8871
contig_1726	2633	T.thermophila	ABC transporter family protein	25.4281	2.95206	0.924367
contig_1731	607	I.multifiliis	redoxin domain protein	1.05704	1167.34	144.099
contig_1732	2308	T.borealis	ubiquitin carboxyl-terminal hydrolase	0.132957	17.5742	10.9802
contig_1734	2101	I.multifiliis	thyroid hormone receptor interactor 4, putative	0.570946	3.58249	11.3335
contig_1736	5858	I.multifiliis	notchless, putative	0.72861	0.268732	38.1338
contig_1737	1356	T.malaccensis	hypothetical protein	1.09036	6.49401	437.932
contig_1738	1153	P.peptides	-	0.556482	4.69335	51.4883
contig_1739	581	P.peptides	-	21.6067	117.229	38.3927
contig_1740	1262	P.peptides	-	1809.31	289.127	78.4551
contig_1743	2982	I.multifiliis	phospholipid-translocating p-type flippase family protein, putative	0.0374201	5.45235	2.06149
contig_1744	2109	P.peptides	-	1.90475	9.14385	46.6611
contig_1745	2754	P.peptides	-	120.754	92.7628	4.49166
contig_1746	2417	T.elliotti	hypothetical protein	0.18467	0.295128	16.5684
contig_1747	602	T.thermophila	serine/threonine phosphatase 2C	4.21694	30.6446	50.4744
contig_1754	669	T.thermophila	hypothetical protein	37.9462	13.5672	17.9652
contig_1762	1442	T.elliotti	citrate synthase	0.4643	314.376	166.4
contig_1765	1406	I.multifiliis	pci domain protein	3.55157	107.364	61.9609
contig_1766	746	T.elliotti	nuclear cap binding protein	13.7614	10.716	42.0767
contig_1769	3334	T.malaccensis	hypothetical protein	61.1652	3.91021	7.44311
contig_1770	1347	T.borealis	dihydrolipoamide dehydrogenase	0.0414205	180.856	206.039
contig_1771	777	T.malaccensis	hypothetical protein	0.359031	0.0316569	44.1439
contig_1772	12071	T.thermophila	HECT domain ubiquitin transferase	22.8979	1.11668	4.8183
contig_1774	3954	T.borealis	ubiquitin-activating enzyme E1 family protein	1.96843	93.9417	43.5005
contig_1776	1201	T.malaccensis	ankyrin repeat protein	1639.31	225.493	34.9524
contig_1780	370	T.thermophila	WD40 repeat protein	31.3649	81.0385	92.1597
contig_1782	1026	T.thermophila	Serine/Threonine kinase domain protein	65.5002	7.8635	0.660298
contig_1783	4721	T.malaccensis	hypothetical protein	0.502271	0.578334	7.2388
contig_1786	2143	T.thermophila	vacuolar proton-inorganic pyrophosphatase	0.403545	11.4092	17.1998
contig_1787	2737	P.peptides	-	0.519814	1.06945	56.4073
contig_1789	853	P.peptides	-	1.11194	266.361	169.021
contig_1792	1062	T.thermophila	hypothetical protein	0.262681	26.1724	215.473
contig_1796	1167	T.borealis	cytidine and deoxycytidylate deaminase zinc-binding region family protein	2.27094	16.4615	12.1479
contig_1799	2324	P.peptides	-	9.38693	19.2313	11.5308
contig_1800	1125	T.elliotti	transmembrane amino acid transporter	0.0991883	0.174915	22.5041
contig_1801	1526	I.multifiliis	hypothetical protein	0.182809	0.0483567	5.8371
contig_1805	1303	T.borealis	hypothetical protein	0.128458	0.0188775	50.1826
contig_1808	905	I.multifiliis	hypothetical protein	1.66455	0	27.8916
contig_1811	1749	T.borealis	TCP-1/cpn60 chaperonin family protein	0.207351	165.038	252.993
contig_1812	2739	P.peptides	-	0.44814	0.916005	7.32861
contig_1814	1302	P.peptides	-	1.6498	28.9804	55.6364
contig_1818	2084	T.elliotti	ENTH domain-containing protein	0.776396	48.9352	85.0865
contig_1819	1620	P.peptides	-	0.706028	4.60063	6.69102
contig_1820	1491	I.multifiliis	intraflagellar transport protein, putative	0.972923	15.1115	92.5568
contig_1823	1051	P.peptides	-	0.106172	0.210634	27.3593
contig_1826	12007	T.elliotti	hypothetical protein	1.79132	1.36641	28.5791
contig_1828	1186	P.peptides	-	199.134	149.679	190.639
contig_1832	2995	I.multifiliis	hypothetical protein	1.08979	26.7245	25.8956
contig_1834	790	T.thermophila	isopentenyl-diphosphate delta-isomerase	0	9.7767	42.9729
contig_1835	942	I.multifiliis	YTH YT521-B-like family protein, putative	1.39187	11.0714	17.3135
contig_1838	499	P.peptides	-	57.0233	2.41538	280.077
contig_1840	1220	T.thermophila	cytoplasmic and cytosolic malate dehydrogenase family protein	20.1222	583.039	260.909
contig_1842	1541	I.multifiliis	rab gdp dissociation inhibitor, putative	12.8169	180.913	78.2374
contig_1847	1584	I.multifiliis	IQ calmodulin-binding motif family protein, putative	136.542	9.70542	1.96422
contig_1848	1397	T.borealis	bromodomain containing protein	1.61749	3.73275	24.9476
contig_1850	2216	P.peptides	-	4.22982	9.87893	11.6625
contig_1852	5129	P.peptides	-	20.913	5.88439	12.9786
contig_1854	1277	T.borealis	hypothetical protein	7.84253	34.4402	4.2834
contig_1858	3379	T.borealis	MutS domain III family protein	0.718264	15.2869	12.2895
contig_1863	2430	T.borealis	hypothetical protein	7.508	13.4527	6.69102
contig_1864	892	I.multifiliis	proteasome subunit alpha type 2, putative	5.19154	300.05	142.053
contig_1865	4303	T.borealis	hypothetical protein	0.363053	0.428726	21.2719
contig_1866	3488	T.borealis	B-box zinc finger family protein	5.3506	10.4793	4.81972
contig_1868	550	I.multifiliis	ligand-effect modulator 3 LEM3 family protein, putative	0.710098	4.06975	51.4144
contig_1875	1090	P.peptides	-	0.972546	33.5563	39.9159
contig_1880	2474	P.peptides	-	0.202967	0.0397695	84.6147
contig_1881	1429	P.peptides	-	1.17131	2.75408	1.6154
contig_1882	891	T.elliotti	hypothetical protein	7.73343	51.7622	132.722
contig_1886	414	T.elliotti	hypothetical protein	103.433	26.1422	26.3641
contig_1896	2299	I.multifiliis	hypothetical protein	0.825131	5.1891	25.9535
contig_1898	3969	T.malaccensis	hypothetical protein	0	0.235501	13.8005
contig_1907	827	T.malaccensis	hypothetical protein	0.101197	0	5.33987
contig_1908	2065	T.borealis	laminin A family protein	0.0270186	0.964838	36.1364
contig_1910	1524	P.peptides	-	1.51931	27.0991	167.885
contig_1914	892	I.multifiliis	rab gdp dissociation inhibitor, putative	2.37685	207.561	211.195
contig_1915	1263	I.multifiliis	vps52 sac2 family protein, putative	8.06199	3.19396	3.81436
contig_1916	543	I.multifiliis	hypothetical protein	86.3102	773.89	589.438
contig_1918	442	I.multifiliis	hypothetical protein	230.81	630.017	423.657
contig_1923	689	I.multifiliis	hypothetical protein	99.8046	365.534	186.419
contig_1924	772	I.multifiliis	hypothetical protein	3.83038	78.0936	354.789
contig_1925	1519	T.thermophila	translation elongation factor EF-1alpha	20311	73.2903	7.25154
contig_1932	1375	P.peptides	-	22.5405	89.3199	91.3142
contig_1934	531	P.peptides	-	39.0869	320.044	301.096
contig_1935	918	T.borealis	hypothetical protein	1596.86	428.686	369.099
contig_1938	1495	I.multifiliis	protein kinase domain protein	2.9856	1.00364	16.7499
contig_1939	1794	T.borealis	hypothetical protein	136.063	70.1314	15.3989
contig_1940	1632	T.malaccensis	citrate synthase	0.427339	75.2542	135.896
contig_1942	1970	I.multifiliis	hypothetical protein	0.793003	1.76053	40.006
contig_1947	2276	P.peptides	-	0.122569	0.626823	50.2929
contig_1950	2295	P.peptides	-	6.45453	101.852	52.3255
contig_1951	1523	T.malaccensis	calpain family cysteine protease containing protein	0.549508	1.2436	317.505
contig_1952	1056	T.elliotti	calpain family cysteine protease containing protein	0.211339	1.91003	300.24
contig_1954	710	T.borealis	hypothetical protein	1.49306	270.329	224.726
contig_1955	2502	T.borealis	ATP-dependent protease La family protein	0.613237	21.0582	5.45551
contig_1960	4498	T.borealis	hypothetical protein	0.707031	1.19761	14.632
contig_1961	798	T.borealis	ABC transporter	1.29346	5.05511	7.95502
contig_1965	1379	T.borealis	2-oxoglutarate dehydrogenase, E2 component, dihydrolipoamide succinyltransferase	1.19355	160.356	116.323
contig_1966	1147	T.thermophila	cytochrome protein c1	4.23193	545.797	299.083
contig_1967	853	T.borealis	calpain family cysteine protease containing protein	0.261634	0.6344	54.7126
contig_1971	2147	T.borealis	hypothetical protein	1.62417	9.09658	19.1545
contig_1972	830	I.multifiliis	hypothetical protein	41.072	146.458	15.4176
contig_1975	737	I.multifiliis	transmembrane emp24-like trafficking protein 10, putative	0.643479	51.8648	6.06005
contig_1977	2064	T.elliotti	hypothetical protein	158.554	11.4764	41.6122
contig_1978	958	T.borealis	hypothetical protein	2.38782	0.97568	30.7748
contig_1979	1157	T.borealis	tesmin/TSO1-like CXC domain-containing protein	0	3.06139	30.0142
contig_1980	869	T.elliotti	hypothetical protein	0.0963062	1.50019	1.90567
contig_1982	2757	T.thermophila	kinase domain protein	0.586873	0.0713744	32.0809
contig_1984	1657	I.multifiliis	leishmanolysin family protein, putative	0.0841783	0.593782	61.8122
contig_1986	3267	T.borealis	hypothetical protein	98.3429	9.60707	18.1561
contig_1987	587	T.elliotti	hypothetical protein	185.344	393.056	247.707
contig_1989	1779	T.elliotti	hypothetical protein	128.726	11.5313	12.8489
contig_1991	910	P.peptides	-	5.70196	242.379	135.3
contig_1995	1820	T.borealis	hypothetical protein	0	0.0135151	23.947
contig_1997	1100	P.peptides	-	0.101443	2.0796	14.553
contig_1998	4451	I.multifiliis	hypothetical protein	1.15322	2.62498	12.8078
contig_1999	1964	P.peptides	-	0.994282	2.4923	2.31239
contig_2000	1110	I.multifiliis	protein transport protein sec13, putative	40.0858	48.3528	55.9243
contig_2001	17074	T.elliotti	ubiquitin-activating enzyme E1 family protein	0.686226	12.11	14.2474
contig_2003	5107	I.multifiliis	hypothetical protein	0.71558	0.626134	7.2272
contig_2004	562	P.peptides	-	1880.4	541.318	288.282
contig_2008	603	T.borealis	helix-turn-helix family protein	50.797	80.7269	141.726
contig_2009	891	T.elliotti	hypothetical protein	0.375713	186.62	49.197
contig_2011	682	T.malaccensis	50S ribosomal protein	0.28633	57.2016	235.608
contig_2013	1125	T.thermophila	thioesterase family protein	148.063	30.9381	18.2442
contig_2014	713	I.multifiliis	transmembrane emp24-like trafficking protein 10, putative	6.33838	39.1903	64.6814
contig_2017	1570	I.multifiliis	hypothetical protein	0.461984	97.1833	22.79
contig_2018	5857	P.peptides	-	6.32046	16.4375	25.3269
contig_2020	1963	T.borealis	protein kinase domain-containing protein	49.6541	9.54826	3.68125
contig_2026	1963	T.thermophila	SET domain protein	0.0284225	0.162897	7.52867
contig_2028	1164	T.borealis	hypothetical protein	3.06768	33.346	15.9731
contig_2031	1643	I.multifiliis	hypothetical protein	5.11072	401.239	148.761
contig_2034	995	T.borealis	hypothetical protein	4.06535	501.787	181.011
contig_2035	1758	T.malaccensis	oxidoreductase, short chain dehydrogenase/reductase	11.7268	8.22712	12.3744
contig_2039	1529	T.borealis	calpain family cysteine protease containing protein	0.0182451	0.321745	46.4739
contig_2042	2849	T.malaccensis	glycosyl hydrolase family 31 protein	19.6423	1.08785	4.50922
contig_2043	1240	P.peptides	-	6.34425	140.999	47.3902
contig_2044	2422	I.multifiliis	hypothetical protein	187.399	5.71773	38.0825
contig_2050	4142	T.elliotti	B-box zinc finger family protein	3.23957	3.46811	5.65797
contig_2055	1370	P.peptides	-	68.1331	26.4288	14.3955
contig_2059	1114	I.multifiliis	ribosomal protein, putative	2.9299	86.2455	78.0894
contig_2061	2002	T.thermophila	hypothetical protein	0.376229	73.2025	45.9715
contig_2062	1200	T.elliotti	calpain family cysteine protease containing protein	10.6472	138.319	5.08099
contig_2067	1480	T.borealis	kelch domain-containing protein family protein	1.67757	1.71185	33.3477
contig_2069	5140	T.elliotti	hypothetical protein	0.0325642	0.0717823	7.87399
contig_2075	1203	T.borealis	kelch domain-containing protein family protein	0.533353	0.613402	137.012
contig_2078	1582	T.thermophila	kelch motif protein	1.0933	3.14076	82.427
contig_2079	2289	T.elliotti	ATPase, AAA family protein	1.09686	8.72569	14.2831
contig_2081	1325	T.borealis	S-adenosylmethionine synthetase	0.126325	0.891076	10.8319
contig_2084	2530	T.elliotti	hypothetical protein	9.94578	1.72085	20.7474
contig_2085	3728	I.multifiliis	structural maintenance of chromosomes 2, putative	0.32177	0.60042	37.637
contig_2088	912	T.borealis	hypothetical protein	0.887066	0.377592	16.7275
contig_2089	740	T.thermophila	Serine/Threonine kinase domain protein	0.150793	0.897473	1.93271
contig_2091	1058	T.malaccensis	malate dehydrogenase	201.183	176.715	5.90524
contig_2093	2390	T.thermophila	glutamylglutaminyl-tRNA synthetase protein	3.54837	45.2737	84.8171
contig_2095	1900	I.multifiliis	hypothetical protein	0.323014	188.585	32.3942
contig_2096	1497	P.peptides	-	0.0559052	123.94	15.1185
contig_2098	4119	T.elliotti	hypothetical protein	0.73145	0.788264	22.3014
contig_2099	919	I.multifiliis	serine threonine protein, putative	41.1013	19.3246	36.9135
contig_2100	1001	P.peptides	-	41.3573	21.2064	21.0306
contig_2101	557	I.multifiliis	serine threonine protein, putative	130.519	17.7525	37.0739
contig_2103	1467	T.malaccensis	core histone H2A/H2B/H3/H4 family protein	30.0265	6.70686	11.699
contig_2107	1640	P.peptides	-	0.95257	0.614935	18.8797
contig_2109	532	P.peptides	-	0.734124	27.5103	20.6107
contig_2110	2997	I.multifiliis	oxoglutarate dehydrogenase, putative	0.0372328	30.5313	9.90425
contig_2115	772	T.thermophila	chromodomain protein	9.82889	2.45337	4.74525
contig_2117	1158	T.thermophila	oxoglutarate/malate translocator protein, putative	2.48131	431.474	156.745
contig_2119	1408	I.multifiliis	phosphatidylserine synthase 2, putative	0.475512	24.1607	14.5772
contig_2120	1347	T.borealis	tesmin/TSO1-like CXC domain-containing protein	0.0207102	0.40174	17.007
contig_2122	1038	I.multifiliis	ribosomal protein, putative	113.71	966.171	417.826
contig_2125	1120	T.elliotti	hypothetical protein	0.523063	46.6033	15.7717
contig_2128	629	P.peptides	-	12.7731	187.785	79.8215
contig_2129	1405	T.thermophila	tetratricopeptide repeat protein	0.0397106	2.66107	30.6453
contig_2131	1854	I.multifiliis	hypothetical protein	0.692151	19.5824	30.0717
contig_2132	1416	P.peptides	-	1.9307	0.6601	49.4561
contig_2133	4084	T.elliotti	hypothetical protein	0.0819688	13.9068	23.3342
contig_2134	930	P.peptides	-	0	0.740567	1.18712
contig_2136	453	T.malaccensis	hypothetical protein	24.9408	106.48	60.4296
contig_2143	2992	I.multifiliis	hypothetical protein	0.745901	16.6805	8.41129
contig_2144	1052	T.malaccensis	hypothetical protein	0	1.12232	77.4444
contig_2147	1629	I.multifiliis	hypothetical protein	0.10275	0	20.7631
contig_2153	1557	T.malaccensis	protein kinase domain-containing protein	0.376256	0.315959	183.181
contig_2155	2248	I.multifiliis	kinesin motor domain protein	0.28542	1.3568	27.8706
contig_2157	1141	I.multifiliis	leishmanolysin family protein, putative	0.0977974	0.0646733	39.3852
contig_2163	1392	I.multifiliis	minichromosome maintenance deficient 8 , putative	8.39707	5.5839	6.21875
contig_2165	675	P.peptides	-	2.35572	17.8195	57.8401
contig_2166	1011	T.elliotti	hypothetical protein	3.83545	428.204	201.55
contig_2167	1129	P.peptides	-	0.148255	0.871476	0.577834
contig_2168	991	P.peptides	-	6.55896	76.0509	73.4763
contig_2169	1678	P.peptides	-	0.415624	0.175905	21.6222
contig_2172	926	P.peptides	-	9.03781	286.749	157.972
contig_2174	3685	T.borealis	hypothetical protein	4.34538	3.57113	63.9846
contig_2176	927	T.elliotti	hypothetical protein	0.150468	14.1163	13.696
contig_2177	1264	T.borealis	glycosyl transferase, group 1 family protein	0.0441404	4.49526	18.9177
contig_2178	2500	T.borealis	MCM2/3/5 family protein	2.53302	58.4828	135.503
contig_2179	909	T.malaccensis	hypothetical protein	0.644478	0.351778	107.542
contig_2182	848	I.multifiliis	hypothetical protein	0.0657941	0.783173	8.07775
contig_2185	466	T.borealis	ubiquitin-conjugating enzyme family protein	3.53199	28.4507	87.2273
contig_2191	1566	T.thermophila	leishmanolysin family protein	1.9061	6.87974	0.881241
contig_2192	1372	T.borealis	hypothetical protein	7.74682	15.9919	50.8044
contig_2194	1392	I.multifiliis	hypothetical protein	303.016	33.4327	33.5452
contig_2196	1938	T.elliotti	hypothetical protein	42.5648	3.24919	15.7047
contig_2197	1124	P.peptides	-	0.223372	18.1198	29.8908
contig_2200	7950	T.elliotti	SET domain-containing protein	22.6121	1.40468	6.1166
contig_2201	10024	T.borealis	hypothetical protein	0.904472	0.564386	3.05882
contig_2202	653	T.malaccensis	ribosomal protein L23 containing protein	32.7669	537.376	216.754
contig_2207	1672	T.thermophila	FF domain protein	5.12218	9.91547	39.888
contig_2209	1744	T.borealis	zinc finger protein	0.0639833	0.239768	9.06395
contig_2210	1090	P.peptides	-	0.127967	6.74737	17.4718
contig_2211	1500	T.borealis	vacuolar sorting protein 9	0.557934	6.10016	42.4545
contig_2214	946	T.malaccensis	hypothetical protein	0	0.104006	0.716137
contig_2215	917	I.multifiliis	u-box domain protein	0.517169	6.1963	7.08686
contig_2217	1075	I.multifiliis	hypothetical protein	29.324	40.8203	20.1664
contig_2221	740	T.thermophila	DNA replication complex GINS protein PSF1, putative	4.74998	5.15216	42.4179
contig_2225	2488	T.borealis	dnak protein BiP	0.04485	13.3368	39.8658
contig_2228	802	T.elliotti	mitochondrial carrier protein	40.9407	9.07835	6.38233
contig_2230	5249	P.peptides	-	0.494264	0.721662	30.0102
contig_2233	777	T.thermophila	hypothetical protein	2.90815	6.93286	181.129
contig_2236	702	I.multifiliis	inorganic diphosphatase, putative	0.596083	138.544	36.6004
contig_2237	1720	T.borealis	hypothetical protein	6.14701	1081.67	17.3597
contig_2238	746	T.borealis	hypothetical protein	8.07733	15.4311	0.504517
contig_2240	1704	T.borealis	IMP dehydrogenase/GMP reductase domain-containing protein	0.147342	15.46	70.6651
contig_2245	607	P.peptides	-	53.6334	545.155	205.36
contig_2247	1117	I.multifiliis	protein phosphatase 2c, putative	6.46844	9.93146	39.5127
contig_2248	1460	T.malaccensis	C2 domain-containing protein	0.0764293	1.28041	12.0473
contig_2251	966	I.multifiliis	hypothetical protein	39.8524	39.0605	59.2477
contig_2254	1210	P.peptides	-	0.0922205	9.81864	27.6834
contig_2262	1186	I.multifiliis	vacuolar ATP synthase subunit, putative	53.3942	286.5	119.533
contig_2263	652	T.elliotti	hypothetical protein	0.256718	110.651	90.8983
contig_2264	994	T.borealis	aminotransferase, classes I and II family protein	0.420976	397.642	67.9788
contig_2265	2216	T.borealis	leishmanolysin family protein	0.604261	10.4006	26.1443
contig_2266	556	T.malaccensis	dual specificity phosphatase, catalytic domain-containing protein	2.75957	2.61016	4.87385
contig_2267	809	T.malaccensis	dual specificity phosphatase, catalytic domain-containing protein	8.44832	11.1281	9.86284
contig_2269	1096	I.multifiliis	hypothetical protein	0.101813	452.943	123.854
contig_2270	482	T.elliotti	hypothetical protein	2.08357	403.561	160.387
contig_2276	998	P.peptides	-	14.4795	6.03844	154.47
contig_2287	1688	T.elliotti	C2 domain-containing protein	0.446215	0.888888	3.96883
contig_2288	1296	T.malaccensis	ornithine aminotransferase	2.58303	20.1942	17.5988
contig_2289	1353	T.borealis	kelch domain-containing protein family protein	0.103092	2.61791	59.5478
contig_2293	2317	T.thermophila	beige/BEACH domain protein	1.09564	0.265402	16.8936
contig_2298	1357	T.thermophila	alpha/beta hydrolase	1.64461	228.047	172.736
contig_2299	2215	I.multifiliis	hypothetical protein	0.0755667	4.64186	9.96856
contig_2300	1519	P.peptides	-	0.110191	12.9221	55.8815
contig_2301	6510	P.peptides	-	0.334246	0.574318	15.9374
contig_2303	1284	P.peptides	-	2.43336	832.174	53.3288
contig_2310	4210	I.multifiliis	hypothetical protein	28.0226	4.10152	20.383
contig_2313	1091	T.thermophila	concanavalin A-like lectin/glucanase family protein	0.536967	0.090183	140.82
contig_2314	803	I.multifiliis	vacuolar ATP synthase proteolipid, putative	14.4868	26.6498	41.4022
contig_2316	1072	T.elliotti	hypothetical protein	17.7998	4.74969	5.50043
contig_2317	6253	T.borealis	hypothetical protein	14.4279	3.41445	0.746359
contig_2318	2941	T.elliotti	kinase domain-containing protein	34.6598	10.3374	7.18357
contig_2319	5365	T.elliotti	PHD-finger family protein	1.58073	2.74629	11.0467
contig_2320	1504	T.elliotti	hypothetical protein	0.148387	1.81537	13.7302
contig_2321	1513	T.thermophila	anaphase promoting complex subunit 8/cdc23	0.147504	0.130059	43.6154
contig_2323	571	P.peptides	-	6.44897	1.33541	423.345
contig_2326	837	P.peptides	-	0.266635	16.5452	83.9975
contig_2328	1513	T.thermophila	importin protein	1205.35	218.109	69.5691
contig_2330	3813	I.multifiliis	PAS domain S-box family protein	0.234119	0.419311	5.61972
contig_2331	870	I.multifiliis	kelch motif family protein, putative	8.40108	4.09957	14.0165
contig_2333	1612	T.elliotti	calpain family cysteine protease containing protein	0.640309	0.518804	39.9873
contig_2334	1151	I.multifiliis	hypothetical protein	67.6937	409.052	51.774
contig_2335	618	I.multifiliis	hypothetical protein	16.5213	54.8069	12.1397
contig_2342	1283	T.thermophila	actin	0.500097	8.0905	4.88919
contig_2345	1243	I.multifiliis	myb-like DNA-binding domain protein	0.112215	0.435353	12.0309
contig_2352	3256	I.multifiliis	kinesin motor domain protein	21.3766	100.535	25.3842
contig_2354	13312	T.elliotti	hypothetical protein	38.1694	40.0798	36.097
contig_2357	1572	T.borealis	phosphoribulokinase/Uridine kinase	374.245	32.4993	5.10765
contig_2360	384	T.thermophila	cytochrome C-like protein	46.3492	293.504	617.678
contig_2366	964	I.multifiliis	spfh domain band 7 family protein	0.289385	7.32309	20.1459
contig_2367	1234	P.peptides	-	0.203461	0.717591	57.1163
contig_2368	4256	I.multifiliis	hypothetical protein	0.681686	0.901597	26.9956
contig_2369	2333	I.multifiliis	protein kinase domain protein	78.943	2.9732	10.2817
contig_2370	830	I.multifiliis	proteasome alpha subunit, putative	38.6857	279.403	235.103
contig_2372	690	I.multifiliis	hypothetical protein	328.575	413.058	178.876
contig_2376	1375	T.thermophila	bromodomain domain protein	0.223174	1.86046	10.1095
contig_2377	1213	T.malaccensis	ATP-NAD kinase	0.137989	0.851683	29.9524
contig_2381	1768	T.borealis	hypothetical protein	0.173565	0.918229	14.0358
contig_2383	730	P.peptides	-	22.0116	210.931	138.071
contig_2387	711	T.malaccensis	hypothetical protein	0.117708	1.10706	54.1704
contig_2388	1220	I.multifiliis	major facilitator superfamily protein, putative	0.137197	2.62104	19.6412
contig_2389	540	I.multifiliis	hypothetical protein	105.698	3.23411	32.0611
contig_2391	2085	T.malaccensis	dynein heavy chain family protein	0.107038	0.106176	153.22
contig_2392	2032	T.elliotti	adaptin N-terminal region family protein	0.0137287	0.19368	28.7587
contig_2397	1170	I.multifiliis	transcription factor apfi, putative	8.51207	251.987	180.164
contig_2399	10157	T.elliotti	EF hand family protein	0.428462	0.636913	9.97279
contig_2404	1583	T.elliotti	protein kinase domain-containing protein	2.22046	8.68601	10.0017
contig_2406	5008	T.malaccensis	guanylate-binding protein domain-containing protein	1.01939	15.5207	4.83489
contig_2408	1111	I.multifiliis	hypothetical protein	13.8605	31.6158	200.008
contig_2410	1023	T.elliotti	hypothetical protein	1.71798	85.6221	3.18854
contig_2412	4276	P.peptides	-	6.22391	8.27776	2.57603
contig_2413	6234	T.borealis	hypothetical protein	1.19033	0.0789138	2.89391
contig_2416	5410	T.elliotti	region in Clathrin and VPS family protein	0.175321	1.43674	77.2405
contig_2419	1754	I.multifiliis	hypothetical protein	17.0975	1.12189	12.1451
contig_2424	1045	I.multifiliis	solute carrier family 25, putative	0.907644	18.7129	17.4319
contig_2427	1154	T.borealis	calpain family cysteine protease containing protein	0.12087	0.0426298	23.5258
contig_2428	434	T.thermophila	hypothetical protein	0.257112	437.256	162.342
contig_2429	749	T.thermophila	DPCD protein	1.26634	20.3939	44.4542
contig_2433	476	P.peptides	-	334.936	1020.59	449.641
contig_2435	1638	I.multifiliis	hypothetical protein	0.102186	0.420469	16.8348
contig_2436	584	P.peptides	-	0	2.44289	25.7788
contig_2441	1900	T.borealis	hypothetical protein	0.0880948	0.38838	13.7474
contig_2444	1824	P.peptides	-	27.8049	7.44396	37.8158
contig_2445	983	P.peptides	-	4.11498	413.427	344.744
contig_2446	964	P.peptides	-	0.3762	137.429	40.0056
contig_2447	2981	I.multifiliis	hypothetical protein	0.0935817	0.742626	9.94899
contig_2450	2349	T.malaccensis	hypothetical protein	0.427536	0.554986	14.698
contig_2458	979	P.peptides	-	0.569902	7.13551	63.3306
contig_2459	1791	I.multifiliis	hypothetical protein	1247.92	169.669	41.4266
contig_2461	2412	P.peptides	-	0.323842	1.15237	13.5443
contig_2462	2058	I.multifiliis	hypothetical protein	11.4271	5.53382	21.4093
contig_2468	911	I.multifiliis	hypothetical protein	0.428709	0.621011	84.3079
contig_2475	5634	P.peptides	-	0.158448	246.603	2.6365
contig_2483	1542	P.peptides	-	0.0542737	0.0319033	28.9152
contig_2485	424	T.malaccensis	hypothetical protein	1.31588	1.04423	185.048
contig_2488	1291	P.peptides	-	166.926	42.0119	21.1265
contig_2489	728	P.peptides	-	1.60943	78.6239	32.1569
contig_2492	732	I.multifiliis	hypothetical protein	6.40252	234.448	279.878
contig_2498	2635	P.peptides	-	9.79296	0.392065	32.0331
contig_2501	3448	I.multifiliis	isoleucine tRNA synthetase, putative	1.77995	23.0137	39.5654
contig_2503	1564	P.peptides	-	0	3.14545	98.9054
contig_2505	630	T.malaccensis	SET domain-containing protein	4.91513	0.741827	50.9792
contig_2513	1064	T.borealis	protein kinase domain-containing protein	13.4764	1.36395	14.8095
contig_2516	3515	I.multifiliis	hypothetical protein	15.2698	7.08882	4.97543
contig_2520	528	T.borealis	zinc finger family protein	24.5153	8.43207	12.3556
contig_2525	5389	T.malaccensis	ABC transporter	0.667782	0.00912875	9.18634
contig_2526	2536	P.peptides	-	0.0110003	0.0387972	11.8135
contig_2528	930	T.elliotti	hypothetical protein	132.464	22.984	39.4986
contig_2529	945	P.peptides	-	184.03	393.116	167.249
contig_2530	1209	T.borealis	hypothetical protein	0	0.305179	41.5076
contig_2535	1355	T.borealis	hypothetical protein	0.288232	0.381215	46.5347
contig_2540	1564	T.elliotti	hypothetical protein	4.15597	6.49535	62.247
contig_2541	1586	P.peptides	-	0.351787	1.90762	104.811
contig_2542	1618	T.malaccensis	calpain family cysteine protease containing protein	0.0344829	0.0760118	24.0368
contig_2549	2822	T.malaccensis	sodium/hydrogen exchanger family protein	8.89689	51.4001	13.5948
contig_2550	1358	T.thermophila	histidine acid phosphatase family protein	0	5.90483	49.9979
contig_2551	2438	T.elliotti	protein kinase domain-containing protein	2.78052	20.6425	8.52158
contig_2552	2541	T.thermophila	kinase domain protein	0.494038	148.078	22.3166
contig_2556	432	T.borealis	hypothetical protein	166.153	200.594	67.7233
contig_2558	2568	T.thermophila	chromosome condensation regulator RCC1 repeat protein	1.65121	0.689647	3.61518
contig_2559	2886	T.elliotti	EF hand family protein	0.43498	0.605134	63.9716
contig_2560	2547	T.malaccensis	EF hand family protein	0.821458	1.93148	1.05409
contig_2561	3069	T.elliotti	U-box domain-containing protein	39.2681	42.0617	8.82161
contig_2562	2675	P.peptides	-	3.63961	0.441374	5.74052
contig_2563	1573	P.peptides	-	23.6226	4.50353	12.8248
contig_2566	3375	I.multifiliis	hypothetical protein	17.887	14.4305	26.5262
contig_2568	1831	T.malaccensis	hypothetical protein	2.81862	10.2635	35.0264
contig_2569	1242	T.thermophila	pyrimidine 5'-nucleotidase	1.63966	12.1403	12.5861
contig_2573	632	P.peptides	-	8.73979	50.1678	358.941
contig_2574	1813	T.elliotti	protein kinase domain-containing protein	102.093	5.39976	0.262954
contig_2577	588	P.peptides	-	19.8788	103.702	104.462
contig_2582	562	T.malaccensis	ubiquitin-conjugating enzyme family protein	16.9266	155.025	75.4525
contig_2583	2259	P.peptides	-	0.0246983	2.11239	19.8709
contig_2588	1450	T.malaccensis	hypothetical protein	343.418	21.069	13.4628
contig_2590	1268	T.malaccensis	dynein heavy chain family protein	0.726018	0.13579	2.80991
contig_2593	615	T.borealis	hypothetical protein	12.9731	126.107	58.0976
contig_2599	3694	P.peptides	-	0.135934	2.47705	24.1268
contig_2602	689	P.peptides	-	195.479	728.212	286.893
contig_2607	3567	I.multifiliis	WD repeat protein	0.0625662	6.99927	40.6019
contig_2608	2101	T.malaccensis	hormone sensitive lipase	1.20828	0.913184	3.69025
contig_2610	3216	T.malaccensis	hypothetical protein	25.624	25.2016	12.5691
contig_2612	1713	T.elliotti	protein phosphatase 2C containing protein	2.54051	17.346	3.03205
contig_2616	1472	T.borealis	eukaryotic translation initiation factor 2 gamma subunit	14.5548	79.0058	22.4833
contig_2620	1678	I.multifiliis	protein kinase domain protein	0.814624	9.68945	5.90648
contig_2621	3042	P.peptides	-	0.330138	2.76539	38.3876
contig_2626	564	P.peptides	-	3.0172	12.9093	21.4878
contig_2627	736	T.thermophila	methyltransferase domain protein	17.7766	0.133682	9.40925
contig_2630	525	P.peptides	-	3.93211	1135.42	308.838
contig_2632	1808	T.malaccensis	hypothetical protein	0.277733	5.61877	55.7616
contig_2634	1319	T.borealis	hypothetical protein	3.23593	2.05134	5.51667
contig_2636	940	T.malaccensis	hypothetical protein	5.07483	0.680354	19.2456
contig_2638	829	T.malaccensis	hypothetical protein	0.773974	294.042	3.54124
contig_2639	545	P.peptides	-	0.255933	327.845	4.37372
contig_2640	942	P.peptides	-	0.236915	0.208895	61.5563
contig_2641	1251	T.thermophila	hypothetical protein	0.245295	15.4742	60.2111
contig_2642	1631	I.multifiliis	DNA-directed polymerase delta regulatory subunit, putative	1.06045	12.6079	25.2605
contig_2648	2279	T.elliotti	dynein heavy chain family protein	1.97076	0.485688	0.51746
contig_2654	1930	I.multifiliis	ubiquitin, putative	2.8764	128.225	21.1131
contig_2658	2430	P.peptides	-	0.206642	0.374529	7.32088
contig_2659	2140	T.elliotti	hypothetical protein	1.68162	2.81606	13.9995
contig_2660	1713	T.borealis	exonuclease	4.5436	4.88215	6.401
contig_2662	890	P.peptides	-	0.689581	12.6856	44.4596
contig_2672	1244	T.thermophila	calpain family cysteine protease	25.0712	163.146	3.59024
contig_2673	488	P.peptides	-	21.7228	245.672	11.6716
contig_2675	3701	T.borealis	hypothetical protein	2.14068	0.372185	2.24405
contig_2677	3513	T.malaccensis	hypothetical protein	31.4225	2.13556	6.27104
contig_2678	591	P.peptides	-	231.292	423.692	179.927
contig_2679	12587	T.elliotti	HECT domain and RCC1-like domain-containing protein	0.795656	5.76096	5.21282
contig_2680	1481	T.thermophila	zinc finger, C2H2 type protein	1.22437	0.132869	25.464
contig_2681	1695	T.thermophila	protein kinase	0.0329165	0.232188	249.699
contig_2682	1260	P.peptides	-	3.94096	0.917523	17.4843
contig_2683	736	T.elliotti	ribosomal protein L22 containing protein	245.612	141.001	36.171
contig_2686	393	T.elliotti	phosphatidylinositol 3- and 4-kinase	0.35492	3.06685	341.127
contig_2687	1786	T.elliotti	ATP-NAD kinase	0.390491	3.71853	28.7581
contig_2688	527	T.thermophila	calpain family cysteine protease	11.0634	81.4935	1.76163
contig_2695	1724	I.multifiliis	tcp-1 cpn60 chaperonin family protein, putative	0.922339	55.9862	89.7553
contig_2696	715	T.borealis	ribosomal protein L10.e containing protein	23.956	513.174	218.768
contig_2697	4014	I.multifiliis	hypothetical protein	72.0074	3.52355	1.3127
contig_2698	2023	I.multifiliis	hypothetical protein	0.0275795	0.510673	18.4805
contig_2699	2733	T.borealis	hypothetical protein	130.603	1.23302	12.6696
contig_2701	3404	T.borealis	ubiquitin carboxyl-terminal hydrolase	1.97506	1.84986	7.66597
contig_2703	891	T.malaccensis	peptidase M16 inactive domain-containing protein	4.16415	475.854	407.994
contig_2704	1488	P.peptides	-	0.412451	104.572	73.4528
contig_2705	1229	I.multifiliis	ndufa9 protein, putative	2.95083	290.686	160.388
contig_2711	493	I.multifiliis	small nuclear ribonucleoprotein sm d1, putative	63.9983	62.1671	107.134
contig_2713	2326	I.multifiliis	hypothetical protein	3.68198	6.78914	4.99453
contig_2714	4146	T.malaccensis	hypothetical protein	0.181672	1.80951	3.45565
contig_2717	1920	P.peptides	-	0.188884	0.371524	15.6167
contig_2718	427	P.peptides	-	1.11064	1.55534	72.9822
contig_2721	2034	I.multifiliis	leucine rich repeat protein	0.384025	0.108838	12.0276
contig_2723	2014	I.multifiliis	hypothetical protein	0.429393	1.06255	14.3272
contig_2724	1416	P.peptides	-	17.0414	2.34509	58.1211
contig_2727	3144	T.borealis	leucyl-tRNA synthetase	7.13389	33.2738	50.5577
contig_2729	1780	I.multifiliis	WD40 repeat protein	0.470169	42.6033	0.831679
contig_2731	1581	I.multifiliis	phosphofructokinase, putative	3.58193	37.744	28.9479
contig_2734	3266	T.thermophila	amine-terminal domain guanylate-binding protein	0.179373	0.557321	19.6367
contig_2738	1925	T.thermophila	hypothetical protein	0.144918	0.0638894	16.9187
contig_2739	1047	P.peptides	-	0.692755	0.140959	88.239
contig_2743	981	T.elliotti	pyruvate dehydrogenase E1 component	35.9159	2.05605	52.4846
contig_2744	2575	T.elliotti	glycogen/starch/alpha-glucan phosphorylase family protein	23.4116	3896.88	41.9585
contig_2745	1728	I.multifiliis	u4 u6 small nuclear ribonucleoprotein, putative	5.86024	3.58712	16.0306
contig_2749	586	P.peptides	-	0	17.5036	21.3662
contig_2759	2110	T.borealis	hypothetical protein	0.621396	0.244808	28.9561
contig_2761	1117	I.multifiliis	hypothetical protein	81.0428	232.497	139.294
contig_2763	560	T.elliotti	hypothetical protein	42.1439	21.7424	62.5491
contig_2764	2933	T.elliotti	adaptin N-terminal region family protein	15.513	23.2388	27.2044
contig_2766	2364	I.multifiliis	hypothetical protein	0.118006	1.29022	8.04536
contig_2772	1261	T.elliotti	actin, macronuclear	85.4378	3715.91	123.208
contig_2773	852	I.multifiliis	radial spoke head protein, putative	1.37519	0.115481	22.4997
contig_2776	3713	I.multifiliis	splicing factor subunit 130kda, putative	27.2731	5.93571	29.5244
contig_2778	1750	P.peptides	-	0.15941	3.47175	229.148
contig_2779	1089	T.malaccensis	fructose-1,6-bisphosphatase	0.0768504	444.131	14.147
contig_2780	1050	T.borealis	protein kinase domain-containing protein	1.51439	2.1552	38.1388
contig_2783	10027	T.elliotti	PH domain-containing protein	0.717797	9.64321	12.2817
contig_2786	2064	I.multifiliis	inorganic pyrophosphatase, putative	0.810951	469.067	10.321
contig_2787	1121	I.multifiliis	ribosomal phosphoprotein, putative	2.73741	588.824	298.992
contig_2788	2181	I.multifiliis	vacuolar sorting protein, putative	0.383724	15.1802	11.0443
contig_2790	696	T.elliotti	hypothetical protein	0.561141	11.2031	92.6865
contig_2792	629	T.malaccensis	hypothetical protein	0	0.117317	43.0422
contig_2793	505	T.elliotti	hypothetical protein	22.704	1022.86	698.88
contig_2798	2857	I.multifiliis	hypothetical protein	13.8556	8.91947	1.85309
contig_2803	2256	P.peptides	-	0.766665	50.7649	42.5307
contig_2805	544	T.malaccensis	hypothetical protein	17.6918	419.874	186.663
contig_2806	4734	I.multifiliis	hypothetical protein	0.176785	0.524786	32.2413
contig_2809	1511	T.borealis	metallo-beta-lactamase superfamily protein	6.44338	146.966	27.1504
contig_2811	316	T.borealis	hypothetical protein	0.0882807	3.73632	40.6543
contig_2814	475	T.thermophila	autophagocytosis associated protein Atg0, amine-terminal domain protein	23.7856	23.1992	10.3535
contig_2816	1749	I.multifiliis	tetratricopeptide repeat protein	0.159501	13.5855	80.582
contig_2817	4479	T.borealis	hypothetical protein	3.36953	4.83821	30.5701
contig_2822	761	P.peptides	-	0.733159	279.977	190.938
contig_2823	1731	T.elliotti	peptidyl-prolyl cis-trans isomerase, cyclophilin-type family protein	21.9016	6.63605	9.87128
contig_2828	507	T.borealis	ubiquitin-activating enzyme E1 family protein	0.605254	1.45547	29.0505
contig_2830	1298	T.elliotti	hypothetical protein	0.0859683	5.77982	1.93308
contig_2831	467	T.borealis	hypothetical protein	7.467	311.286	211.423
contig_2836	11358	P.peptides	-	1.14701	0.264209	7.23049
contig_2837	1694	T.malaccensis	protein kinase domain-containing protein	0.444635	12.7488	1.57006
contig_2838	2845	P.peptides	-	2.14741	2.99146	45.7641
contig_2841	660	I.multifiliis	hypothetical protein	0.760819	0.372688	34.0634
contig_2842	2504	I.multifiliis	hypothetical protein	0.77986	4.88216	3.2767
contig_2843	1180	I.multifiliis	mannose-1-phosphate guanyltransferase mpg1, putative	18.9367	74.3968	74.7636
contig_2845	1372	T.borealis	succinyl-CoA synthetase, beta subunit protein	59.1687	270.464	102.139
contig_2846	1050	P.peptides	-	5.87159	6.93413	17.2055
contig_2847	1056	T.elliotti	oxidoreductase, short chain dehydrogenase/reductase	0.264173	56.0663	7.08069
contig_2848	5077	I.multifiliis	rab-like gtpase activating protein, putative	19.2755	9.52986	7.76413
contig_2850	883	T.elliotti	hypothetical protein	4.92852	0.473563	2.50061
contig_2851	1190	T.elliotti	transketolase, pyridine binding domain-containing protein	10.1038	325.781	64.3097
contig_2857	1240	P.peptides	-	0.0899894	41.1808	9.97582
contig_2859	1099	I.multifiliis	hypothetical protein	0.812279	20.0316	132.42
contig_2860	3971	I.multifiliis	hypothetical protein	1.38395	2.55204	1.57334
contig_2863	2737	I.multifiliis	v-type ATPase 116kda subunit family protein, putative	0.0101924	7.89059	0.990085
contig_2864	7218	I.multifiliis	pre-mRNA processing factor 8, putative	12.1628	9.94734	27.0276
contig_2865	1310	T.malaccensis	hypothetical protein	9.11434	1.50213	24.5742
contig_2866	2118	I.multifiliis	hypothetical protein	0.289767	25.7239	5.84043
contig_2869	810	T.elliotti	eukaryotic initiation factor 4E family protein	478.687	129.607	92.1254
contig_2870	1528	I.multifiliis	hypothetical protein	29.6311	7.35669	2.8901
contig_2871	3308	T.elliotti	zinc carboxypeptidase	0.421655	0.334608	6.00735
contig_2872	973	P.peptides	-	16.3424	10.567	19.4438
contig_2874	1342	P.peptides	-	0.47811	0.256605	10.0029
contig_2878	1572	T.elliotti	SnoRNA binding domain-containing protein	573.622	26.0996	32.6889
contig_2881	2415	T.elliotti	kinesin heavy chain	0.0462057	4.06392	21.6939
contig_2883	679	I.multifiliis	snf7 family protein, putative	635.338	286.91	67.7724
contig_2884	941	T.thermophila	HVA22/TB2/DP1 family protein	54.1629	149.127	19.7318
contig_2885	3478	T.borealis	hypothetical protein	0.35292	6.7116	14.4502
contig_2886	4264	I.multifiliis	hypothetical protein	13.0455	0.853757	38.2431
contig_2887	2092	I.multifiliis	TBC1 domain member isoform cra_b	0.0800097	6.39627	43.586
contig_2889	1891	T.thermophila	histone deacetylasehistone-like deacetylase family, classII protein	0.0590094	25.3258	13.7067
contig_2890	1321	P.peptides	-	0.0844715	0.968256	28.1114
contig_2891	1949	T.thermophila	WD repeat protein	0.0286267	11.9643	74.6946
contig_2894	3096	T.thermophila	metallopeptidase family M24 containing protein	26.3649	9.01746	30.5699
contig_2895	454	T.borealis	diphthamide synthesis protein	2.88798	268.459	117.609
contig_2903	337	T.malaccensis	calpain family cysteine protease containing protein	0.248339	0.437936	64.1057
contig_2909	1558	P.peptides	-	49.3653	70.7294	205.014
contig_2915	2989	T.thermophila	zinc finger, C2H2 type family protein	1.34397	0.773555	1.86359
contig_2917	555	P.peptides	-	2.1111	302.304	166.959
contig_2922	666	T.elliotti	hypothetical protein	0	0.147732	27.9169
contig_2929	2110	T.malaccensis	actin like protein	0.396636	1.30564	10.1911
contig_2932	746	T.thermophila	DHHC zinc finger protein	0.112185	3.19832	12.8147
contig_2935	3704	T.thermophila	MIF4G domain protein	13.6998	9.23067	6.3338
contig_2936	1388	T.borealis	actin family protein	0.26128	3.50885	24.0971
contig_2937	2125	T.thermophila	hypothetical protein	11.7363	1.09965	4.1563
contig_2940	6164	I.multifiliis	myb domain protein	12.7536	6.77586	12.1182
contig_2942	843	T.elliotti	KH domain-containing protein	7.94212	20.1039	41.6998
contig_2943	507	T.elliotti	WD repeat-containing protein 69	10.2893	36.6778	114.024
contig_2945	869	T.elliotti	tat-interacting protein TIP30	0.321021	10.8693	16.7757
contig_2947	1074	T.borealis	Isy1-like splicing family protein	32.9098	5.86307	25.9791
contig_2948	4217	T.malaccensis	hypothetical protein	0.820297	0.775778	2.49902
contig_2949	1323	T.borealis	hypothetical protein	0.864524	225.077	192.898
contig_2951	659	P.peptides	-	6.51911	80.5108	62.9758
contig_2953	1553	T.elliotti	hypothetical protein	0	0	9.14468
contig_2955	2843	T.borealis	ATP:guanido phosphotransferase, C-terminal catalytic domain-containing protein	0.0392497	14.4574	6.19561
contig_2956	1613	I.multifiliis	hypothetical protein	0.484258	0.121996	39.5114
contig_2960	4434	P.peptides	-	11.2619	5.10366	12.6702
contig_2962	7734	T.malaccensis	C2 domain-containing protein	1.27328	10.5654	2.74142
contig_2964	2814	T.malaccensis	phospholipid-translocating P-type ATPase, flippase	7.27654	3.71496	6.24162
contig_2969	1459	T.borealis	hypothetical protein	0.305927	1.71963	19.9836
contig_2971	603	T.borealis	hypothetical protein	18.6441	16.0719	11.7342
contig_2974	1416	T.borealis	hypothetical protein	28.3301	7.20899	20.0589
contig_2977	741	P.peptides	-	1.76943	108.68	16.6937
contig_2979	3351	T.thermophila	RNA recognition motif protein	2132.55	119.713	45.5702
contig_2980	2840	T.malaccensis	SWIRM domain-containing protein	3.97823	8.46186	33.4669
contig_2983	827	I.multifiliis	vacuolar ATP synthase subunit d, putative	6.51035	124.653	70.2375
contig_2984	6794	P.peptides	-	190.05	6.11858	1.81703
contig_2986	1737	P.peptides	-	23.9138	1.88339	25.4525
contig_2989	1149	P.peptides	-	3.3748	11.4317	96.6092
contig_2990	387	T.malaccensis	mitochondrial ribosomal protein L51/S25/CI-B8 domain-containing protein	24.3646	333.177	222.386
contig_2995	2290	I.multifiliis	hypothetical protein	1.44965	42.213	48.4076
contig_2998	1997	T.thermophila	CWF19-like protein	1.84395	2.67283	2.337
contig_3001	3716	T.borealis	permease, family protein	44.6077	3.17066	1.33694
contig_3004	1795	P.peptides	-	0.823691	1381.69	31.4655
contig_3010	4350	I.multifiliis	intraflagellar transport protein, putative	0.230869	4.91948	42.8975
contig_3013	1754	P.peptides	-	2.21074	81.2248	8.18257
contig_3021	542	P.peptides	-	28.7202	324.395	251.654
contig_3022	987	T.malaccensis	protein kinase domain-containing protein	0.395698	0.772563	14.3125
contig_3023	2811	P.peptides	-	0.238179	0.542526	10.5864
contig_3024	512	T.thermophila	hypothetical protein	2.56083	626.898	252.628
contig_3027	1013	P.peptides	-	2.2031	6.119	2.84847
contig_3028	1040	T.malaccensis	hypothetical protein	2.1459	1.72655	101.933
contig_3029	986	P.peptides	-	0.622442	29.462	26.8472
contig_3031	1221	I.multifiliis	hypothetical protein	0.159932	3.36427	30.6398
contig_3032	1175	T.thermophila	RING-H2 zinc finger protein	0.0474837	0.293076	131.009
contig_3033	1356	T.borealis	hypothetical protein	561.185	0.0725588	0.906692
contig_3041	1017	T.elliotti	hypothetical protein	51.0479	122.745	93.7779
contig_3043	2229	T.borealis	hypothetical protein	0.100123	10.5938	6.78783
contig_3044	1261	T.borealis	hypothetical protein	34.268	7.97807	1.29337
contig_3045	3798	P.peptides	-	1.30743	0.0906698	18.4188
contig_3046	4214	T.thermophila	Sm protein	5.34896	0.128416	9.71738
contig_3050	1978	I.multifiliis	hypothetical protein	1.35393	10.8686	30.4952
contig_3054	2863	T.elliotti	guanylate-binding protein domain-containing protein	0.0974387	0.0859148	37.0892
contig_3056	1573	T.borealis	kelch domain-containing protein family protein	0.0354694	0.328383	45.6365
contig_3059	459	I.multifiliis	ribosomal protein s14, putative	305.709	1329.71	715.841
contig_3060	948	T.thermophila	transmembrane protein, putative	0.176561	0.103787	19.8243
contig_3061	2663	P.peptides	-	30.987	76.8958	13.0686
contig_3063	1664	I.multifiliis	hypothetical protein	4.54327	73.9844	38.602
contig_3064	541	T.borealis	hypothetical protein	0	0	26.4363
contig_3065	615	P.peptides	-	21.3194	385	334.959
contig_3070	9147	T.thermophila	cation channel family protein	31.6388	1.22086	1.08353
contig_3071	3418	I.multifiliis	hypothetical protein	818.056	114.697	19.7838
contig_3072	1415	T.borealis	protein kinase domain-containing protein	0.3943	3.49405	70.8231
contig_3074	899	T.malaccensis	hypothetical protein	2.76174	189.474	126.992
contig_3076	1163	P.peptides	-	1.823	0.719099	2.99888
contig_3077	423	P.peptides	-	20.6422	311.277	210.874
contig_3078	924	I.multifiliis	p53 regulated pa26 nuclear protein sestrin, putative	12.9218	1.96992	0.896119
contig_3079	2766	T.borealis	hypothetical protein	0.121027	67.425	0.870848
contig_3083	940	I.multifiliis	vacuolar ATP synthase catalytic subunit a, putative	4.74837	88.9956	14.7612
contig_3087	938	T.malaccensis	hypothetical protein	1.48703	240.861	271.457
contig_3088	732	T.elliotti	ribosomal protein L22 containing protein	18.1786	454.951	259.551
contig_3089	748	T.borealis	endoplasmic Reticulum Oxidoreductin 1	5.33319	32.6212	74.3012
contig_3093	567	T.borealis	cyclic nucleotide-binding domain-containing protein	0.492005	0.390435	16.8603
contig_3094	609	T.elliotti	ubiquitin-conjugating enzyme	4.21428	90.1905	140.124
contig_3098	605	T.borealis	hypothetical protein	0	0.162628	29.9437
contig_3099	1448	T.thermophila	AAA-type ATPase	90.1826	75.508	48.8137
contig_3102	2221	P.peptides	-	0.30145	28.9166	67.411
contig_3104	1000	P.peptides	-	15.2874	15.152	40.2465
contig_3105	2861	T.malaccensis	tubulin-tyrosine ligase	31.6117	22.2589	35.5453
contig_3107	576	I.multifiliis	hypothetical protein	1.21079	2.39142	4.87887
contig_3108	4730	T.borealis	hypothetical protein	0.153343	2.69896	7.33112
contig_3109	1673	T.malaccensis	splicesome-associated protein	18.3088	7.48361	26.2761
contig_3110	1344	T.elliotti	radial spoke head containing protein	3.73617	0.951686	50.052
contig_3115	2460	T.malaccensis	hypothetical protein	0.340204	0.789917	31.5273
contig_3117	2689	T.thermophila	tetratricopeptide repeat protein	8.18538	0.987922	49.0629
contig_3119	1015	T.borealis	calpain family cysteine protease containing protein	0.49472	0.363509	27.3656
contig_3121	1241	T.elliotti	CAF1 family ribonuclease containing protein	55.6136	42.436	15.0022
contig_3125	5066	P.peptides	-	0.528639	3.45218	48.0727
contig_3128	755	P.peptides	-	0.221696	56.0365	8.10898
contig_3133	1195	T.thermophila	ubiquitin carboxyl-terminal hydrolase	4.38877	46.1896	33.6581
contig_3136	1340	I.multifiliis	hypothetical protein	5.8708	91.6346	90.4037
contig_3137	1370	T.malaccensis	cystathionine beta-synthase	1.20139	120.491	24.9265
contig_3138	4510	P.peptides	-	0.569068	1.52166	4.03909
contig_3139	1818	T.borealis	HEAT repeat family protein	0.491031	32.8236	7.46667
contig_3140	2287	P.peptides	-	221.527	113.953	26.6163
contig_3143	772	T.elliotti	small GTP-binding protein domain-containing protein	39.2433	77.6475	7.99542
contig_3144	1037	T.borealis	hypothetical protein	1.02225	20.0907	52.8926
contig_3145	2646	P.peptides	-	1.25461	102.368	12.9819
contig_3146	424	I.multifiliis	ribosomal protein, putative	154.682	354.69	130.428
contig_3149	1666	I.multifiliis	small-conductance calcium-activated potassium channel protein, putative	3.04754	2.95287	2.13864
contig_3154	1422	P.peptides	-	1.41249	9.37539	41.6071
contig_3157	1283	P.peptides	-	21.0041	87.1742	19.1656
contig_3158	689	T.borealis	EF hand family protein	1.13368	1.42801	56.847
contig_3160	1274	T.borealis	glutamine synthetase, catalytic domain-containing protein	2.82471	1564.02	14.4167
contig_3161	2240	T.elliotti	metallo beta lactamase domain-containing protein	18.2449	4.59005	4.16695
contig_3163	1554	T.thermophila	transmembrane protein, putative	0.538546	20.9569	32.5348
contig_3166	1501	P.peptides	-	6.2447	7.58734	29.7719
contig_3167	2689	P.peptides	-	1.36942	0.951332	12.8489
contig_3170	1374	T.thermophila	Serine/Threonine kinase domain protein	146.915	4.85146	1.24178
contig_3171	1465	P.peptides	-	0.647432	4.98664	20.9123
contig_3180	1200	P.peptides	-	11.9258	180.012	79.0586
contig_3182	5584	T.malaccensis	beige/BEACH domain-containing protein	0.209825	2.20249	2.94769
contig_3183	1085	T.borealis	calpain family cysteine protease containing protein	0.0257112	0.0453409	62.0692
contig_3187	543	I.multifiliis	ribosomal protein, putative	58.9273	344.998	106.234
contig_3188	1000	I.multifiliis	trithorax protein ash2, putative	1.28325	1.52504	37.0097
contig_3190	674	P.peptides	-	7.65711	21.9698	35.8501
contig_3193	900	I.multifiliis	hypothetical protein	0	2.26843	89.7712
contig_3195	3248	P.peptides	-	2.00121	15.4188	61.6777
contig_3196	586	T.elliotti	TPR Domain containing protein	0.0952106	0.0419751	2.22653
contig_3197	995	P.peptides	-	55.3168	272.154	212.003
contig_3200	1036	P.peptides	-	8.42825	8.87976	7.41114
contig_3201	2077	I.multifiliis	tubulin-tyrosine ligase family protein, putative	0.416369	11.9493	40.6511
contig_3203	889	T.malaccensis	hypothetical protein	0.282419	13.1426	111.768
contig_3205	426	P.peptides	-	45.3813	56.0082	75.9219
contig_3206	4363	T.thermophila	DNA polymerase II	0.268545	10.0577	20.4043
contig_3207	824	P.peptides	-	1.01566	1.43286	30.6942
contig_3213	1839	I.multifiliis	protein kinase domain protein	7.6606	39.1098	39.8405
contig_3215	2768	I.multifiliis	hypothetical protein	1.22955	36.283	35.4161
contig_3216	3476	T.thermophila	phosphoglycerate kinase	0.128408	0.148604	32.6563
contig_3217	1172	T.borealis	Lecithin:cholesterol acyltransferase	0.0238026	0.0209876	31.4712
contig_3218	4394	P.peptides	-	1.8602	0.587785	0.245545
contig_3220	975	T.borealis	bromodomain containing protein	3.8054	1.51369	13.0732
contig_3224	1662	P.peptides	-	68.6339	169.903	66.2006
contig_3234	977	P.peptides	-	47.3987	111.884	30.9468
contig_3235	711	P.peptides	-	0.0784717	0.622719	53.4293
contig_3237	2599	T.malaccensis	protein kinase domain-containing protein	0.128804	0.11357	15.8522
contig_3240	681	P.peptides	-	3.97354	5.20122	55.4146
contig_3241	6196	T.thermophila	IQ calmodulin-binding motif protein, putative	1.90901	1.05202	13.6674
contig_3242	833	P.peptides	-	1.94239	1.77172	37.2906
contig_3244	1607	T.malaccensis	saccharopine dehydrogenase	0	0.122451	53.5864
contig_3246	715	I.multifiliis	hypothetical protein	0.975409	516.064	57.7627
contig_3247	1784	T.malaccensis	ABC transporter	4.03439	8.93449	12.9254
contig_3252	996	T.thermophila	deoxyribonuclease TATDN1-like protein	7.0582	5.38377	5.49188
contig_3260	414	T.thermophila	calcium-dependent kinase	0.20215	0.772383	2.12125
contig_3261	783	T.borealis	hypothetical protein	0.249396	0.282729	73.7678
contig_3262	880	I.multifiliis	hypothetical protein	0	1.31373	35.9262
contig_3264	884	P.peptides	-	0.788934	1.02953	0.482525
contig_3265	2111	T.thermophila	PHD-finger protein	0.0792895	0.990422	40.9472
contig_3271	1362	T.thermophila	kinase domain protein	13.8869	74.623	3.07654
contig_3272	3667	T.elliotti	phospholipid-translocating P-type ATPase, flippase	14.1499	1.32143	1.97747
contig_3273	1218	T.borealis	actin family protein	3.38975	74.2567	28.1402
contig_3275	1073	I.multifiliis	hypothetical protein	0.103995	18.8206	19.9702
contig_3278	1833	T.borealis	hypothetical protein	0.152192	266.734	6.29679
contig_3279	621	T.elliotti	hypothetical protein	0.0898445	1.58437	12.8891
contig_3281	1322	T.thermophila	SLEI family protein	119.521	48.8971	45.6275
contig_3282	3252	T.borealis	kinesin motor domain-containing protein	10.6629	9.4396	4.86086
contig_3285	778	I.multifiliis	hypothetical protein	6.92039	863.281	35.2504
contig_3286	862	T.malaccensis	hypothetical protein	0.258902	1.74065	12.2255
contig_3287	1155	I.multifiliis	thioredoxin reductase, putative	0.096612	23.7243	43.6871
contig_3288	2074	I.multifiliis	protein kinase domain protein	55.5378	4.64908	3.18178
contig_3293	2552	I.multifiliis	hypothetical protein	2.74376	0.693971	1.7796
contig_3294	13002	T.elliotti	dynein heavy chain family protein	0.214557	1.74615	9.33447
contig_3296	6792	T.malaccensis	ankyrin repeat protein	12.4122	6.73966	15.4752
contig_3297	4265	I.multifiliis	hypothetical protein	2.66212	3.14893	12.3074
contig_3298	1472	T.elliotti	hypothetical protein	0.454838	2.48982	10.1081
contig_3300	552	T.malaccensis	protein kinase domain-containing protein	31.3333	0.757529	18.8185
contig_3302	6928	T.malaccensis	patatin-like phospholipase	0.434879	3.07823	8.57263
contig_3303	3505	I.multifiliis	hypothetical protein	0.62877	1.20706	4.48852
contig_3304	610	P.peptides	-	163.081	1286.69	694.248
contig_3306	1894	T.thermophila	bardet-biedl syndrome 7 protein, putative	1367.54	23.5844	4.15981
contig_3309	1753	I.multifiliis	nucleolar protein 1, putative	144.019	2.82035	1.37408
contig_3310	865	T.malaccensis	ubiquitin carboxyl-terminal hydrolase, family 1 protein	0	120.883	22.5097
contig_3311	2192	P.peptides	-	0.929042	7.30516	21.0163
contig_3313	8435	T.elliotti	hypothetical protein	20.2338	0.279947	0.237973
contig_3315	1786	T.malaccensis	kelch domain-containing protein family protein	0.046859	0.289219	32.6075
contig_3316	436	I.multifiliis	hypothetical protein	11.581	370.767	175.121
contig_3317	1087	T.malaccensis	26S proteasome subunit P45 family protein	11.0868	137.899	121.44
contig_3321	2533	P.peptides	-	11.7402	16.1685	13.5016
contig_3329	536	I.multifiliis	vacuolar ATP synthase subunit e, putative	13.0115	70.1669	163.328
contig_3330	3069	T.malaccensis	hypothetical protein	1.39074	15.188	2.86151
contig_3338	1641	T.borealis	DnaJ domain-containing protein	1.56398	29.2891	22.5073
contig_3339	1698	T.borealis	DnaJ domain-containing protein	185.962	17.9628	1.06394
contig_3341	770	P.peptides	-	0	27.6961	9.09153
contig_3342	1316	I.multifiliis	n-myristoyltransferase 2, putative	1.44147	35.8307	70.4883
contig_3345	926	T.malaccensis	TPR Domain containing protein	41.8451	11.0502	21.2707
contig_3348	2259	I.multifiliis	notchless family protein, putative	115.341	178.454	91.1685
contig_3350	1801	I.multifiliis	hypothetical protein	0.37175	1.77549	15.6037
contig_3351	2619	T.elliotti	hypothetical protein	4.94237	1.86899	15.0797
contig_3354	4860	I.multifiliis	PAS domain S-box family protein	0.367364	0.374529	6.37092
contig_3360	1382	I.multifiliis	hypothetical protein	0.645944	0.658542	14.797
contig_3361	2149	T.elliotti	hypothetical protein	9.99556	21.4154	28.9443
contig_3365	3228	P.peptides	-	31.6819	11.4453	24.967
contig_3370	616	T.thermophila	elongation factor Tu protein	250.436	34.6201	19.348
contig_3371	1381	T.borealis	hypothetical protein	0.0404007	0.0178113	9.81123
contig_3372	1576	I.multifiliis	hypothetical protein	0.318617	1.43589	4.09167
contig_3375	2406	T.borealis	hypothetical protein	13.7744	17.4615	5.47504
contig_3376	897	T.thermophila	IQ calmodulin-binding motif protein	0.2799	0.109687	37.2034
contig_3379	1982	T.thermophila	tetratricopeptide repeat protein	0.0985252	8.67487	85.7181
contig_3386	817	P.peptides	-	1.0585	24.3265	13.1752
contig_3388	1358	P.peptides	-	2.42401	0.0905649	3.71381
contig_3389	806	P.peptides	-	0.207668	4.45561	2.49045
contig_3390	5134	I.multifiliis	PAS domain S-box family protein	2.61905	1.09237	4.33013
contig_3394	1132	T.thermophila	NLI interacting factor-like phosphatase	7.54098	8.64821	43.6882
contig_3395	2178	P.peptides	-	0.128084	4.3932	13.6862
contig_3396	1177	T.malaccensis	hypothetical protein	1.16138	0	36.0275
contig_3397	877	I.multifiliis	serine threonine kinase ste20, putative	0	0.0841417	4.14851
contig_3398	3398	I.multifiliis	hypothetical protein	199.48	53.1038	3.18257
contig_3400	1101	P.peptides	-	0.0506752	0.134046	9.04746
contig_3402	605	T.malaccensis	ubiquitin-conjugating enzyme family protein	4.42658	579.442	119.816
contig_3409	1372	T.thermophila	glycosyl hydrolase family cellulase	0.0203329	6.32864	6.6203
contig_3413	683	P.peptides	-	0.449288	20.4198	4.37169
contig_3414	608	I.multifiliis	hypothetical protein	40.6062	95.315	20.0565
contig_3415	613	T.malaccensis	ubiquitin-conjugating enzyme family protein	275.326	357.485	41.0548
contig_3416	3087	T.malaccensis	hypothetical protein	5.77454	2.31074	0.58522
contig_3417	1027	T.borealis	hypothetical protein	10.7838	9.79586	0.464202
contig_3420	1257	P.peptides	-	0.0887723	10.3125	54.9534
contig_3427	4899	T.elliotti	hypothetical protein	1.98164	0.180753	4.35859
contig_3428	2032	T.malaccensis	hypothetical protein	0.0411861	1.79154	8.80419
contig_3429	5095	T.elliotti	zinc knuckle family protein	35.2884	2.70837	14.5475
contig_3434	636	P.peptides	-	31.2741	585.272	399.528
contig_3435	2806	T.elliotti	peptidase family M1 containing protein	0.149127	6.45178	12.0807
contig_3437	557	I.multifiliis	vacuolar ATP synthase catalytic subunit a, putative	49.1823	401.728	112.573
contig_3438	1795	T.elliotti	pyridoxal-dependent decarboxylase domain-containing protein	12.8682	47.4408	27.7332
contig_3441	1248	T.thermophila	NOT2/NOT3/NOT5 family protein	3.12944	6.48442	11.8018
contig_3447	7241	T.elliotti	ubiquitin carboxyl-terminal hydrolase	0.211893	0.485766	4.44582
contig_3449	1471	I.multifiliis	hypothetical protein	0.151716	0.300988	3.24089
contig_3450	2043	I.multifiliis	protein kinase domain protein	0.245786	1.81802	31.4041
contig_3452	2109	P.peptides	-	0.10582	3.70886	11.7069
contig_3457	1165	T.borealis	7 transmembrane receptor secretin family protein	13.9364	2.3225	4.78135
contig_3458	2997	T.malaccensis	insulysin, Insulin-degrading enzyme	0.130315	44.4017	15.8401
contig_3466	1011	T.malaccensis	hypothetical protein	0.0551864	9.43996	11.7887
contig_3467	658	I.multifiliis	hypothetical protein	0	0.336439	21.9644
contig_3474	3928	T.borealis	hypothetical protein	21.3557	1.08334	12.1943
contig_3476	3168	T.thermophila	PHD zinc finger protein	0.158504	0.496918	5.52833
contig_3478	677	P.peptides	-	28.1851	88.9431	19.6802
contig_3479	2463	T.borealis	MA3 domain-containing protein	37.8412	1.03862	0.336181
contig_3480	1240	I.multifiliis	MORN repeat protein	17025.9	1058.68	67.0383
contig_3481	768	T.elliotti	translationally controlled tumor protein	11765.7	1892.69	196.222
contig_3482	1155	P.peptides	-	0.217377	11.0955	19.5734
contig_3483	1044	P.peptides	-	2.19112	1.83774	22.0871
contig_3484	849	I.multifiliis	hypothetical protein	5.32305	211.526	159.148
contig_3487	1527	P.peptides	-	1.71728	7.13599	32.3377
contig_3490	823	T.malaccensis	hypothetical protein	11.2875	504.651	232.255
contig_3492	1929	P.peptides	-	27.3038	16.8573	39.7637
contig_3493	1088	T.thermophila	RING-type zinc-finger, LisH dimerization motif protein	194.046	5.24504	37.2911
contig_3497	521	T.malaccensis	hypothetical protein	81.2806	206.552	63.9564
contig_3500	4552	P.peptides	-	0.171597	27.4343	22.462
contig_3502	755	I.multifiliis	hypothetical protein	11.0478	326.999	181.522
contig_3504	1465	T.borealis	hypothetical protein	5.44605	21.3401	12.3487
contig_3505	2914	P.peptides	-	41.6153	3.1401	11.831
contig_3506	1642	P.peptides	-	1.13829	4.38919	18.2302
contig_3509	2012	P.peptides	-	14.7803	3.25194	9.88937
contig_3510	1503	T.malaccensis	TPR Domain containing protein	2.15304	2.91307	15.3419
contig_3511	1267	P.peptides	-	6.71547	2.29084	8.57501
contig_3513	2006	T.malaccensis	AMP-binding enzyme family protein	0.0834398	149.019	3.73993
contig_3514	921	I.multifiliis	hypothetical protein	0.69666	20.8317	29.641
contig_3519	1400	T.borealis	2-oxo acid dehydrogenase acyltransferase	0.0398524	5.429	9.3734
contig_3522	596	T.malaccensis	phosphopantetheine attachment site family protein	7.58266	183.944	108.533
contig_3523	3766	T.malaccensis	protein kinase domain-containing protein	0.0740752	0.672739	12.9987
contig_3524	2453	I.multifiliis	protein serine threonine phosphatase alpha, putative	24.5077	9.27542	33.8983
contig_3526	773	I.multifiliis	ribosomal protein, putative	8.87786	589.479	248.576
contig_3527	414	P.peptides	-	0.4043	269.977	166.003
contig_3529	1462	P.peptides	-	13.5667	16.7572	6.64182
contig_3532	1067	T.borealis	ubiquitin fusion degradation protein UFD1 containing protein	5.25514	18.9495	35.9791
contig_3535	676	T.borealis	hypothetical protein	0.61901	0.509414	0.111352
contig_3536	4364	I.multifiliis	hypothetical protein	1.1059	1.18929	7.17552
contig_3539	1151	T.thermophila	ribosomal protein L22/L17e	0.751345	35.1331	8.02225
contig_3544	1217	P.peptides	-	1115.91	29.2259	17.1124
contig_3545	1458	T.elliotti	hypothetical protein	28.088	4.82501	4.87026
contig_3548	1718	I.multifiliis	serine carboxypeptidase s28 family protein, putative	5.86188	25.8717	11.757
contig_3551	1255	P.peptides	-	5.22369	19.8151	6.47776
contig_3553	726	T.malaccensis	hypothetical protein	3.61197	256.071	144.603
contig_3555	1305	T.elliotti	polypyrimidine tract-binding protein	2.35145	6.89859	10.2288
contig_3558	2212	T.borealis	hypothetical protein	3.15288	1.01192	3.16477
contig_3560	457	I.multifiliis	hypothetical protein	431.575	227.351	142.587
contig_3561	2745	P.peptides	-	1.78864	1.34412	2.468
contig_3563	2254	P.peptides	-	1.2129	3.29566	19.1135
contig_3564	1204	I.multifiliis	hypothetical protein	6.0242	10.317	14.5255
contig_3566	345	T.malaccensis	hypothetical protein	51.993	2987.98	170.403
contig_3567	1051	T.malaccensis	hypothetical protein	388.961	126.287	6.75627
contig_3568	2880	I.multifiliis	hypothetical protein	0.0968635	0.0683262	30.066
contig_3571	918	T.thermophila	SKIP/SNW domain protein	127.905	12.3255	25.474
contig_3575	615	T.borealis	hypothetical protein	283.866	85.671	5.14066
contig_3578	1325	T.malaccensis	transmembrane amino acid transporter	75.4369	10.8971	12.3847
contig_3581	520	P.peptides	-	19.7423	6.10205	121.789
contig_3582	1187	P.peptides	-	136.381	3.21196	0.147969
contig_3583	760	P.peptides	-	3.48709	198.074	163.094
contig_3584	1991	T.elliotti	hypothetical protein	71.318	1.96433	0.365469
contig_3585	2049	T.elliotti	hypothetical protein	20.2588	7.23877	4.60436
contig_3587	861	T.thermophila	lecithin-cholesterol acyltransferase	0.162002	0	15.3287
contig_3590	1192	T.malaccensis	hypothetical protein	0.468065	1.60956	38.921
contig_3591	1248	I.multifiliis	hypothetical protein	217.541	2.04978	43.8897
contig_3592	1601	T.borealis	pyridoxal-dependent decarboxylase, pyridoxal binding domain-containing protein	0.0174245	18.1446	30.843
contig_3593	1433	T.thermophila	G-patch domain protein	15.6128	6.14506	21.8345
contig_3599	631	P.peptides	-	0.0442103	0.0389816	30.3005
contig_3601	4145	P.peptides	-	0.127874	0.160224	5.01826
contig_3603	718	T.borealis	emp24/gp25L/p24 family protein	0.23312	26.002	47.8762
contig_3604	976	P.peptides	-	38.7295	8.9216	35.9145
contig_3608	1934	T.malaccensis	hypothetical protein	2.59638	1.94592	0.181633
contig_3610	2399	I.multifiliis	hypothetical protein	1.48844	24.4026	13.3876
contig_3612	792	I.multifiliis	ribosomal protein, putative	20.9577	59.2574	30.7305
contig_3615	2857	T.elliotti	hypothetical protein	17.1755	2.86697	16.8534
contig_3620	678	I.multifiliis	hypothetical protein	0.0411456	0.181397	17.8378
contig_3622	2748	I.multifiliis	hypothetical protein	2.24351	0.519159	23.3839
contig_3623	693	T.elliotti	small GTP-binding protein domain-containing protein	0.32204	36.133	146.239
contig_3624	1665	P.peptides	-	0.435624	0.0590929	1.68782
contig_3631	2053	T.elliotti	leucine rich repeat family protein	0.869649	0.107831	10.4741
contig_3632	1556	T.thermophila	dicer-related RNase III protein Dcl1p	9.12559	7.38239	1.5158
contig_3634	1562	P.peptides	-	0	0.0314948	16.9953
contig_3635	1524	I.multifiliis	phosphatidate cytidylyltransferase, putative	0.256269	5.76199	14.1921
contig_3637	1644	I.multifiliis	nucleolar protein 5a, putative	471.58	22.3831	13.2783
contig_3640	1897	P.peptides	-	0.0588228	1.59488	23.8215
contig_3642	2779	I.multifiliis	hypothetical protein	0.582227	101.727	75.4094
contig_3644	391	T.elliotti	hypothetical protein	5.13699	278.687	145.286
contig_3647	701	T.elliotti	EF hand family protein	22.5641	6.49147	20.3666
contig_3648	629	T.elliotti	EF hand family protein	0	0	41.2471
contig_3650	1390	T.elliotti	radial spoke head containing protein	4.21461	0.141568	0.324924
contig_3652	3564	P.peptides	-	14.0814	12.5472	10.4125
contig_3654	1958	T.thermophila	MFS transporter	68.0605	98.3771	3.34466
contig_3656	2664	P.peptides	-	1.19378	0.193899	7.30888
contig_3659	1384	T.malaccensis	GRAM domain-containing protein	62.0823	10.7525	11.5667
contig_3668	1350	P.peptides	-	152.812	10.0576	27.4332
contig_3672	1103	T.borealis	hypothetical protein	4.856	1.20423	6.27852
contig_3674	588	T.borealis	suppressor-kinetochore protein 1	442.315	178.54	135.783
contig_3676	1002	T.malaccensis	hypothetical protein	2.06024	98.7824	156.633
contig_3678	5001	I.multifiliis	hypothetical protein	1.23837	0.427909	10.4259
contig_3682	1438	T.elliotti	ATPase, AAA family protein	234.988	182.411	16.7683
contig_3683	3034	I.multifiliis	kinesin motor domain protein	0.0367788	0.656688	9.04743
contig_3688	1380	P.peptides	-	0.04043	0.588199	47.1462
contig_3689	1148	T.thermophila	zinc finger, C3HC4 type (RING finger) protein	0.680407	12.1702	25.6377
contig_3692	2600	P.peptides	-	0.0965655	0.198671	3.8795
contig_3693	623	I.multifiliis	hypothetical protein	0.716448	158.6	91.102
contig_3694	1764	T.borealis	hypothetical protein	4.25409	1.93823	5.24869
contig_3699	543	T.thermophila	NUDIX hydrolase	5.65127	28.8102	2.17181
contig_3701	1779	T.thermophila	ser/thr protein phosphatase family protein	20.7932	46.2636	23.6668
contig_3702	387	I.multifiliis	hypothetical protein	254.242	312.012	187.634
contig_3705	534	T.elliotti	hypothetical protein	14.2618	259.01	188.561
contig_3709	1037	P.peptides	-	35.0794	5.43183	5.92804
contig_3711	1630	T.borealis	C2 domain-containing protein	0.0684582	0.769612	7.0502
contig_3713	938	T.elliotti	hypothetical protein	0.0594812	3.33035	14.5786
contig_3714	2093	T.borealis	hypothetical protein	1.53279	0.822656	5.05902
contig_3715	792	I.multifiliis	glutaredoxin-like protein, putative	5.1778	60.2823	32.6948
contig_3719	1514	T.malaccensis	hypothetical protein	104.898	6.04375	2.17105
contig_3720	1257	T.borealis	acyl-CoA dehydrogenase domain-containing protein	2.17492	158.151	4.05214
contig_3721	1633	T.malaccensis	hypothetical protein	3.58745	8.54056	18.9453
contig_3722	2101	T.malaccensis	AMP-binding enzyme family protein	8.78992	7.32888	8.90915
contig_3725	1511	T.thermophila	choline-phosphate cytidylyltransferase	4.43098	56.2273	84.9551
contig_3727	1054	T.malaccensis	hypothetical protein	0.291142	2.28705	35.185
contig_3731	1576	I.multifiliis	hypothetical protein	0.37172	0.546262	11.479
contig_3732	959	P.peptides	-	0.0581787	452.038	64.1281
contig_3733	3575	T.thermophila	MIF4G domain protein	5.42327	8.67618	5.29901
contig_3734	341	I.multifiliis	IQ calmodulin-binding motif family protein, putative	0.899894	0.577066	28.6968
contig_3735	1153	I.multifiliis	oxygen-independent coproporphyrinogen iii family protein, putative	0.217754	1.00267	107.155
contig_3739	1726	T.borealis	pyridoxal-dependent decarboxylase, pyridoxal binding domain-containing protein	90.5754	22.7875	18.6658
contig_3741	1657	T.malaccensis	protein kinase domain-containing protein	749.726	359.342	45.549
contig_3746	1094	P.peptides	-	19.4053	54.2312	11.1007
contig_3749	3534	T.borealis	hypothetical protein	8.80159	0.30625	33.945
contig_3751	1850	T.malaccensis	protein kinase domain-containing protein	1.14603	1.26311	3.02452
contig_3753	1875	T.borealis	hypothetical protein	3.33273	19.3762	15.6704
contig_3755	1072	T.malaccensis	patatin-like phospholipase	1.30115	0.871923	4.00244
contig_3756	1594	T.malaccensis	hydrolase, alpha/beta fold family protein	0.595036	14.9529	3.9825
contig_3758	1808	T.borealis	hypothetical protein	3.22478	2.05432	13.1008
contig_3762	3245	P.peptides	-	58.9742	10.8092	11.9
contig_3769	4056	T.elliotti	RWD domain-containing protein	15.7297	0.551865	5.85217
contig_3771	319	P.peptides	-	22.8246	41.5612	56.3178
contig_3772	602	T.borealis	Ser/Thr protein phosphatase	9.96311	35.3435	37.4703
contig_3778	1554	T.borealis	pyridoxal-dependent decarboxylase domain-containing protein	0.771916	40.2043	29.8706
contig_3781	745	I.multifiliis	hypothetical protein	4.49343	30.7715	6.87064
contig_3782	2661	I.multifiliis	radial spoke head protein, putative	2.09671	0.462184	7.18511
contig_3783	547	T.borealis	papain family cysteine protease containing protein	15.3508	163.098	299.032
contig_3785	1122	T.thermophila	LA motif RNA-binding domain protein	838.293	3.96803	14.4689
contig_3797	949	T.elliotti	phospholipase/Carboxylesterase	2.99838	3.31767	2.77617
contig_3799	485	P.peptides	-	3.85377	0.55788	5.94949
contig_3802	1463	T.elliotti	GRIP domain-containing protein	0.0381363	1.00878	12.5885
contig_3806	5368	T.borealis	phospholipid-translocating P-type ATPase, flippase	0.862677	1.3655	14.6818
contig_3809	2441	I.multifiliis	hypothetical protein	133.381	11.0038	5.27319
contig_3810	1187	P.peptides	-	46.8157	49.0498	46.5257
contig_3811	1208	T.thermophila	developmentally-regulated GTP-binding protein	301.852	21.5227	23.035
contig_3812	1540	I.multifiliis	vacuolar ATP synthase subunit b, putative	0.0362295	9.02438	2.28103
contig_3813	898	I.multifiliis	hypothetical protein	13.9484	18.8726	22.7163
contig_3818	1478	T.borealis	hypothetical protein	4.66203	1.13168	6.50201
contig_3819	2723	I.multifiliis	v-type ATPase 116kda subunit family protein, putative	0.235631	9.86426	20.3827
contig_3821	905	T.malaccensis	hypothetical protein	1.41795	0.326154	17.7996
contig_3823	1572	P.peptides	-	0.816316	26.1778	1.03749
contig_3825	2651	T.borealis	adaptin N-terminal region family protein	0.0210462	1.85571	28.3094
contig_3829	1051	T.elliotti	mitochondrial carrier protein	0.690118	135.742	62.979
contig_3834	1064	T.malaccensis	hypothetical protein	0.445718	15.4659	23.1104
contig_3835	2892	T.thermophila	hypothetical protein	8.22818	7.70583	20.8487
contig_3838	1053	T.thermophila	DHHC zinc finger protein	0.423882	1.47164	4.50357
contig_3839	698	T.thermophila	histone-like transcription factor and archaeal histone protein	5.03579	5.84982	43.3167
contig_3841	415	T.elliotti	hypothetical protein	3.69715	243.307	130.535
contig_3842	3962	T.borealis	EF hand family protein	0.225314	0.602208	17.954
contig_3843	6421	T.elliotti	phosphatidylinositol 3- and 4-kinase	0.356258	2.73134	2.78228
contig_3845	692	I.multifiliis	hypothetical protein	4.03132	125.049	191.956
contig_3846	1512	I.multifiliis	hypothetical protein	0.424355	4.55508	21.8885
contig_3852	994	T.malaccensis	Yip1 domain-containing protein	18.4949	19.8462	23.6777
contig_3854	1141	T.borealis	transcription factor Dp-1	0.220044	2.75939	7.12497
contig_3855	640	T.elliotti	NAC domain-containing protein	56.4472	20.8309	9.44845
contig_3858	2546	T.elliotti	Ser/Thr protein phosphatase	1.21623	3.70024	7.4111
contig_3860	782	T.malaccensis	ribosomal protein S7 containing protein	95.8548	340.904	220.271
contig_3861	3347	I.multifiliis	rnb family protein, putative	0.391737	8.78952	5.27765
contig_3869	1162	T.elliotti	hypothetical protein	0.264082	1.4606	73.2874
contig_3871	1748	T.elliotti	hypothetical protein	112.177	0.225148	7.69391
contig_3873	1045	P.peptides	-	6.19333	2.91874	6.12276
contig_3876	1546	T.malaccensis	hypothetical protein	0.0902222	1.33647	14.2985
contig_3877	1910	T.elliotti	peroxidase	113.135	110.199	6.39763
contig_3878	5102	T.borealis	hypothetical protein	0.814702	0.718349	10.3473
contig_3879	922	I.multifiliis	hypothetical protein	94.9154	339.482	103.114
contig_3880	983	I.multifiliis	ras gtpase, putative	2.89467	14.4882	15.213
contig_3881	1191	T.elliotti	hypothetical protein	0.374767	3.7588	1.30618
contig_3884	2894	T.borealis	patched family protein	30.9621	18.9963	13.0399
contig_3887	1704	T.malaccensis	ubiquitin carboxyl-terminal hydrolase	1.96456	136.758	62.2718
contig_3888	436	P.peptides	-	44.5324	1093.96	386.671
contig_3889	6163	P.peptides	-	1.13162	0.929936	7.36088
contig_3891	617	I.multifiliis	hypothetical protein	1.31119	1.07639	7.60466
contig_3894	1822	T.malaccensis	glutathione S-transferase domain-containing protein	2.38852	14.1752	14.088
contig_3900	1627	T.thermophila	hypothetical protein	9.27604	1.75372	0.771092
contig_3911	2021	T.thermophila	kinase domain protein	1.38034	11.0634	14.141
contig_3913	2317	T.malaccensis	elongation factor Tu domain-containing protein	50.8811	46.9442	55.1424
contig_3917	1580	T.thermophila	S-adenosyl-L-homocysteine hydrolase	24.1536	527.179	100.206
contig_3920	1441	I.multifiliis	protein kinase domain protein	2.80709	108.444	9.47237
contig_3921	530	I.multifiliis	hypothetical protein	262.492	36.2928	21.73
contig_3922	1319	I.multifiliis	mannosyl-oligosaccharide glucosidase, putative	0.338398	1.45459	2.49201
contig_3923	1221	I.multifiliis	hypothetical protein	2.10196	0.846103	2.21938
contig_3925	4568	T.elliotti	ubiquitin carboxyl-terminal hydrolase	0.354205	1.78234	4.33935
contig_3928	899	T.borealis	hypothetical protein	0.310308	2.13415	128.917
contig_3929	497	I.multifiliis	hypothetical protein	125.002	220.535	128.435
contig_3931	2690	T.malaccensis	dnaK protein	7.6327	3.95936	10.8107
contig_3932	2161	P.peptides	-	11.515	0.887829	2.82147
contig_3933	1043	I.multifiliis	phosphotyrosyl phosphatase activator, putative	3.45031	33.7949	45.3953
contig_3934	759	T.malaccensis	ribosomal protein L13e containing protein	258.495	484.495	168.366
contig_3936	1011	T.malaccensis	hypothetical protein	0.386304	3.57648	10.0018
contig_3937	1972	P.peptides	-	3.43758	30.2354	24.0225
contig_3939	2537	T.thermophila	amine-terminal domain guanylate-binding protein	0.0769716	0.145432	14.3407
contig_3943	685	T.thermophila	ribosomal protein L19	22.2359	350.217	211.903
contig_3946	1612	T.borealis	acetyl-coenzyme A transporter 1	13.2561	4.11991	11.067
contig_3947	14790	T.malaccensis	hypothetical protein	3.61205	0.518891	6.64691
contig_3950	5136	T.borealis	hypothetical protein	2.48224	2.09768	25.2183
contig_3951	745	T.thermophila	hypothetical protein	0.112336	0.165083	14.2465
contig_3953	1259	P.peptides	-	0.132947	0.625193	2.55098
contig_3959	754	P.peptides	-	4.3288	7.50319	1.6306
contig_3964	1677	T.borealis	hypothetical protein	2.42869	16.2663	44.7813
contig_3969	2223	I.multifiliis	hypothetical protein	6.08633	4.40386	10.6438
contig_3972	1631	T.thermophila	malate synthase	1.19728	251.298	75.5663
contig_3976	3631	T.thermophila	concanavalin A-like lectin/glucanase family protein	2.88878	0.223551	11.2016
contig_3977	3642	T.thermophila	glutamine-dependent NAD(+) synthetase protein	2.86474	33.3369	9.30763
contig_3978	857	T.malaccensis	ATP synthase F1, gamma subunit protein	0.227861	17.3072	14.1999
contig_3979	1756	P.peptides	-	0.095319	13.4333	27.6205
contig_3981	991	P.peptides	-	5.82706	22.6614	23.7747
contig_3983	1783	T.thermophila	transmembrane protein, putative	0.0938756	0.0413866	14.171
contig_3985	3264	I.multifiliis	kinesin motor domain protein	0.880319	13.4894	1.83726
contig_3988	3986	P.peptides	-	74.0179	4.72695	1.01347
contig_3992	1144	I.multifiliis	replication factor C, activator 1, putative	0.829098	7.78345	12.0851
contig_3993	6335	T.thermophila	hect domain and RCC1-like domain protein	9.96091	1.623	7.30361
contig_3995	739	T.elliotti	hypothetical protein	3.28419	12.2821	24.582
contig_3998	1022	P.peptides	-	215.012	19.2784	10.4343
contig_4001	1716	I.multifiliis	pumilio-family RNA binding repeat protein	3.3489	5.64766	11.7561
contig_4002	538	P.peptides	-	14.8298	245.7	177.458
contig_4006	1448	T.borealis	hypothetical protein	3.23663	0.815384	3.91619
contig_4008	1062	I.multifiliis	hypothetical protein	0.262681	0.0694842	2.8588
contig_4010	1335	T.elliotti	dynein heavy chain family protein	1.7553	0.589601	1.16529
contig_4013	2284	T.borealis	hypothetical protein	9.06276	0.441547	29.0462
contig_4014	3124	T.borealis	ubiquitin-activating enzyme E1 family protein	0.321473	22.7943	17.0836
contig_4016	1079	T.elliotti	hypothetical protein	269.246	438.377	57.2287
contig_4017	1976	T.malaccensis	hypothetical protein	0.0282355	0.0248962	33.1546
contig_4018	1263	T.borealis	SET domain-containing protein	5.03598	1.24642	32.4618
contig_4019	2446	T.thermophila	DNA replication licensing factor MCM8, putative	18.134	2.82579	4.54434
contig_4020	906	T.borealis	EF-1 guanine nucleotide exchange domain-containing protein	451.397	740.99	103.91
contig_4022	3443	P.peptides	-	1.06142	5.2224	6.93054
contig_4023	2987	T.elliotti	hypothetical protein	5.35146	24.6386	30.165
contig_4024	11774	T.malaccensis	dynein heavy chain family protein	0.651571	1.50208	5.18705
contig_4025	1922	P.peptides	-	191.837	87.6139	19.8563
contig_4026	1870	I.multifiliis	hypothetical protein	1.37246	180.258	2.21394
contig_4029	1748	T.borealis	POC1 centriolar protein	0.0797961	0.0844305	32.6704
contig_4032	812	T.malaccensis	hypothetical protein	5.77173	369.9	39.4601
contig_4033	2340	I.multifiliis	radial spoke head protein, putative	0.441102	0.830426	21.2633
contig_4034	1633	T.thermophila	hypothetical protein	0.341662	0.150627	1.65944
contig_4038	7149	I.multifiliis	hypothetical protein	0.195109	0.0894577	39.2462
contig_4039	684	T.elliotti	hypothetical protein	17.7005	18.9875	6.96981
contig_4047	1863	I.multifiliis	stress-induced protein sti1 family protein, putative	691.398	190.349	39.7582
contig_4049	504	P.peptides	-	0	0.0976088	24.6433
contig_4059	2213	T.borealis	inorganic pyrophosphatase	0.680715	147.029	65.3984
contig_4060	1769	T.malaccensis	ATPase, AAA family protein	0.946185	5.67312	1.61696
contig_4061	1230	T.malaccensis	protein-tyrosine phosphatase containing protein	15.0597	4.49953	40.0033
contig_4066	546	P.peptides	-	1.07295	30.6792	38.0046
contig_4069	944	T.elliotti	hypothetical protein	0.118206	0	33.3576
contig_4070	813	T.elliotti	ubiquitin-conjugating enzyme family protein	0.0686266	1.21021	3.98128
contig_4071	924	T.elliotti	EF hand family protein	1.87186	0.45255	6.24568
contig_4075	1474	I.multifiliis	hypothetical protein	1.85473	0.0333751	20.1037
contig_4076	1689	P.peptides	-	22.8756	5.73794	11.84
contig_4083	408	I.multifiliis	protein disulfide isomerase family protein, putative	2.80335	275.756	101.288
contig_4084	626	P.peptides	-	458.513	473.441	225.06
contig_4090	1075	T.thermophila	hypothetical protein	10.2764	4.02711	8.96285
contig_4091	1557	T.thermophila	citrate synthase I	0.895848	19.7948	0.451225
contig_4093	859	T.borealis	hypothetical protein	0	0.11454	22.8422
contig_4096	611	T.malaccensis	protein kinase domain-containing protein	10.9578	0.966183	6.98122
contig_4098	2397	T.borealis	hypothetical protein	23.4742	1.16984	3.16128
contig_4100	1756	T.thermophila	eukaryotic translation initiation factor eIF2A	610.471	50.5676	36.7511
contig_4101	1013	I.multifiliis	hypothetical protein	173.879	579.363	49.7368
contig_4102	1304	T.elliotti	hypothetical protein	0.492043	3.71602	9.27455
contig_4104	1158	T.malaccensis	hypothetical protein	287.88	9.91968	86.6279
contig_4105	702	P.peptides	-	26.1879	43.939	87.2477
contig_4106	1047	P.peptides	-	0.0799332	3.35953	29.5728
contig_4112	974	P.peptides	-	0	0.025254	8.08899
contig_4119	3178	P.peptides	-	0.0438903	3.73837	13.3115
contig_4120	2345	T.borealis	dnak protein BiP	0.261717	5.34955	2.26838
contig_4121	2016	T.borealis	dnak protein BiP	3.55628	12.4085	1.16993
contig_4123	1672	T.elliotti	hypothetical protein	0.350377	0.941528	2.05593
contig_4131	1588	T.thermophila	transmembrane protein, putative	0	0.418218	3.90274
contig_4132	939	T.elliotti	hypothetical protein	71.2718	5.08189	36.1807
contig_4134	723	I.multifiliis	NLI interacting factor-like phosphatase family protein, putative	8.48862	2.92583	52.369
contig_4136	590	I.multifiliis	hypothetical protein	4.44456	390.682	27.3028
contig_4139	1634	T.borealis	SET domain-containing protein	10.0216	19.69	41.092
contig_4140	1791	T.borealis	hypothetical protein	237.94	26.0944	11.544
contig_4141	2879	I.multifiliis	hypothetical protein	18.2361	27.8355	13.1775
contig_4144	690	I.multifiliis	rab11b protein, putative	3.88128	22.209	25.5277
contig_4145	1565	P.peptides	-	0.623888	1.22594	30.1737
contig_4146	655	T.malaccensis	cation channel family protein	0	0	1.30245
contig_4149	723	I.multifiliis	Ras family protein, putative	0.0771693	0	45.8446
contig_4151	1339	T.borealis	aminotransferase, classes I and II family protein	4.64598	568.808	18.5515
contig_4154	1184	T.borealis	hypothetical protein	1.17807	29.5418	43.9946
contig_4155	911	P.peptides	-	0.306221	0.810014	32.8033
contig_4156	827	T.borealis	hypothetical protein	10.6932	5.29424	15.5645
contig_4158	848	T.elliotti	HMGL-like family protein	0	73.5602	16.7473
contig_4160	699	P.peptides	-	0	0.563031	45.8392
contig_4162	1957	T.borealis	ATPase, AAA family protein	28.0107	7.22714	23.5784
contig_4165	577	I.multifiliis	protein BUD31, putative	101.869	36.3206	38.1371
contig_4167	1531	T.thermophila	EF-hand protein	0.309761	0.0963975	6.80137
contig_4169	862	T.malaccensis	hypothetical protein	106.959	4.76539	3.14369
contig_4172	1426	T.malaccensis	hypothetical protein	0.352132	17.0767	114.882
contig_4177	880	P.peptides	-	99.382	232.054	56.1133
contig_4181	707	P.peptides	-	9.46988	309.607	167.69
contig_4182	1121	T.thermophila	MORN motif protein	1.04519	3.55467	6.22247
contig_4184	1593	P.peptides	-	4.9384	19.8725	4.33152
contig_4185	1148	P.peptides	-	12.3202	1.00704	2.71021
contig_4189	1977	I.multifiliis	hypothetical protein	0.0282212	1.15709	45.7025
contig_4190	12202	T.elliotti	dynein heavy chain family protein	0.603567	0.449535	14.0386
contig_4191	3671	P.peptides	-	1.9226	11.3774	20.6691
contig_4194	810	P.peptides	-	63.818	8.98869	12.9174
contig_4195	1322	I.multifiliis	hypothetical protein	71.5987	39.6498	23.7248
contig_4198	862	T.borealis	RNA binding domain-containing protein	7.50816	12.3558	36.3271
contig_4200	1313	T.borealis	hypothetical protein	4.80172	262.516	149.707
contig_4201	1537	T.borealis	hypothetical protein	5.04573	0.480106	1.77941
contig_4203	2374	P.peptides	-	21.8332	40.6987	23.8442
contig_4204	1245	T.elliotti	hypothetical protein	0.044814	0.118542	4.0912
contig_4209	936	I.multifiliis	hypothetical protein	0.0596083	0.341631	44.1511
contig_4213	833	I.multifiliis	hypothetical protein	4.21967	191.317	150.97
contig_4214	1242	T.malaccensis	hypothetical protein	0.0449222	62.3451	6.44455
contig_4215	3770	T.malaccensis	hypothetical protein	0.133194	0.893858	9.3377
contig_4217	2523	T.borealis	hypothetical protein	0.0331709	0.253481	5.609
contig_4220	486	T.borealis	Sm protein	24.7397	72.2233	127.212
contig_4225	3358	T.malaccensis	kinesin motor domain-containing protein	11.049	6.05779	3.72858
contig_4234	1183	I.multifiliis	tRNA methyltransferase, putative	8.18272	2.66143	10.605
contig_4235	689	P.peptides	-	15.7096	3.89132	26.3659
contig_4243	1268	I.multifiliis	sperm associated antigen 6, putative	8.49221	6.24635	13.0206
contig_4247	440	T.borealis	hypothetical protein	4.75512	1.00626	107.208
contig_4249	656	T.elliotti	hypothetical protein	31.3413	50.9197	10.901
contig_4252	1016	I.multifiliis	hypothetical protein	1.97693	1.98522	37.4641
contig_4256	1481	T.thermophila	hypothetical protein	1.4504	31.0582	5.92975
contig_4257	1479	P.peptides	-	7.97857	130.488	29.3665
contig_4263	1404	T.borealis	hypothetical protein	4.58984	208.412	14.7796
contig_4264	497	T.elliotti	hypothetical protein	1.40325	199.897	112.33
contig_4266	2520	I.multifiliis	hypothetical protein	20.5794	4.8414	7.07934
contig_4267	1589	P.peptides	-	15.8707	517.273	4.61087
contig_4271	1710	T.malaccensis	cell differentiation family, Rcd1-like containing protein	79.4974	13.3632	19.178
contig_4272	1215	T.elliotti	serine carboxypeptidase	140.448	24.9416	0.351072
contig_4275	1350	T.elliotti	histidine acid phosphatase	20.5402	0.182203	0.0185862
contig_4276	2312	P.peptides	-	31.4683	109.763	34.7068
contig_4277	1023	T.borealis	ribosomal protein L28 containing protein	0.163617	27.9877	18.1501
contig_4278	1377	I.multifiliis	hypothetical protein	0.141813	0.339398	43.6228
contig_4279	789	T.thermophila	non-canonical purine NTP pyrophosphatase, RdgB/Ham1 family protein	4.0307	5.36217	49.3558
contig_4281	1100	P.peptides	-	2.86575	11.7173	20.0274
contig_4286	872	P.peptides	-	0.223941	1.10011	2.5897
contig_4292	1846	T.malaccensis	aspartyl-tRNA synthetase	3.47575	50.7672	6.29322
contig_4294	504	P.peptides	-	45.6642	422.256	89.9106
contig_4301	2813	T.malaccensis	hypothetical protein	0	0.209861	6.66307
contig_4302	1014	I.multifiliis	nitrilase member 2, putative	53.6475	23.5301	7.81939
contig_4304	964	T.elliotti	hypothetical protein	6.07708	27.6593	25.5078
contig_4306	598	I.multifiliis	proteasome subunit, putative	1.1196	174.403	95.8757
contig_4307	572	I.multifiliis	polyadenylate-binding protein, putative	111.002	4.90228	22.7664
contig_4316	1843	P.peptides	-	4.64693	4.21746	6.04479
contig_4319	2175	T.borealis	FG-GAP repeat family protein	0.820868	1.3571	8.85983
contig_4322	1020	I.multifiliis	hypothetical protein	17.0115	81.6538	35.3984
contig_4333	890	T.elliotti	cation channel family protein	5.51665	2.10045	0.535657
contig_4340	1232	T.borealis	hypothetical protein	19.0658	6.08946	44.7245
contig_4342	1658	P.peptides	-	24.7335	1.27586	6.34093
contig_4344	2198	I.multifiliis	snrnp protein, putative	11.0038	3.26772	21.1301
contig_4348	1879	P.peptides	-	0.178159	0.916349	22.434
contig_4350	1634	P.peptides	-	17.5165	12.9912	19.9471
contig_4353	591	I.multifiliis	hypothetical protein	12.6975	272.777	23.4355
contig_4355	2537	P.peptides	-	1.68238	44.7446	27.3463
contig_4358	742	P.peptides	-	0.0751933	612.549	63.5737
contig_4366	3923	T.malaccensis	Ulp1 protease family, C-terminal catalytic domain-containing protein	12.295	0.984398	4.22772
contig_4367	702	P.peptides	-	21.8961	234.131	100.008
contig_4368	6038	T.elliotti	CCR4-Not complex component, Not1 family protein	2.79059	2.71313	10.098
contig_4373	1208	T.borealis	hypothetical protein	0.346399	0.0814484	19.9817
contig_4374	1851	P.peptides	-	3.21016	14.8568	13.1218
contig_4376	1558	T.thermophila	hypothetical protein	0.0716218	0.773603	21.7254
contig_4378	502	P.peptides	-	35.7878	533.107	104.264
contig_4387	1540	T.malaccensis	hypothetical protein	1.53975	3.83336	5.84921
contig_4389	1455	T.borealis	hypothetical protein	0.249249	0.152149	13.4165
contig_4391	1606	T.borealis	hypothetical protein	0.208444	0.352267	1.04677
contig_4392	1191	T.malaccensis	hypothetical protein	3.65398	28.4595	19.8034
contig_4395	607	T.borealis	zinc finger protein	38.8348	23.787	247.482
contig_4397	4005	T.borealis	XMAP215 protein	0.0626892	0.0614168	19.3902
contig_4402	1357	T.thermophila	glutathione S-transferase, amine-terminal domain protein	0.698959	329.355	7.30366
contig_4410	1472	T.elliotti	protein kinase domain-containing protein	19.1032	33.153	18.7503
contig_4413	1473	I.multifiliis	major facilitator superfamily protein, putative	0.189387	1.90367	1.87376
contig_4416	731	T.borealis	hypothetical protein	69.9516	20.997	73.3175
contig_4417	2217	T.malaccensis	hypothetical protein	57.5802	1.42015	0.894098
contig_4420	1887	T.elliotti	kelch domain-containing protein family protein	0.118269	8.79876	0.837707
contig_4429	1494	T.thermophila	FAD-dependent oxidoreductase	0.392122	11.3603	9.99286
contig_4433	1591	P.peptides	-	1.22738	346.729	21.8583
contig_4435	7681	T.malaccensis	hypothetical protein	0.573842	1.24572	4.75301
contig_4443	767	P.peptides	-	0	4.61803	21.2311
contig_4446	1492	I.multifiliis	hypothetical protein	0	54.322	34.879
contig_4447	3037	T.malaccensis	hypothetical protein	0.321496	0.664138	2.15635
contig_4448	790	T.thermophila	FAM18-like protein	78.8876	4.6704	1.87391
contig_4454	451	T.borealis	translation initiation factor SUI1 family protein	120.123	13.744	33.7704
contig_4455	475	I.multifiliis	hypothetical protein	1.35079	34.9542	15.1076
contig_4460	2468	T.elliotti	hypothetical protein	0.113034	0.757457	13.237
contig_4461	1913	T.borealis	hypothetical protein	0.277071	9.73353	12.644
contig_4463	1800	P.peptides	-	0.898894	86.9655	7.66679
contig_4466	354	T.malaccensis	acyl CoA binding protein	1.41848	1193.11	53.0887
contig_4472	1893	P.peptides	-	603.706	18.7242	15.7865
contig_4474	1073	T.elliotti	DnaJ C-terminal region family protein	0.0519976	0.183392	19.596
contig_4475	651	P.peptides	-	0	0	10.9461
contig_4478	537	I.multifiliis	SPFH domain band 7 family protein	0.155847	0.137416	27.7079
contig_4479	1094	T.malaccensis	DNA repair protein RAD51 containing protein	0	0.247323	18.3254
contig_4481	1064	I.multifiliis	radial spoke head protein, putative	0.471937	0.739772	30.1615
contig_4482	1842	P.peptides	-	13.07	2.33689	7.30127
contig_4483	1276	T.elliotti	domain found in IF2B/IF5 family protein	21.01	101.069	18.7398
contig_4484	1854	P.peptides	-	17.7251	6.83262	2.9774
contig_4489	825	T.borealis	hypothetical protein	33.7466	2.47465	8.05964
contig_4503	1160	T.borealis	hsp90-like protein	1.61128	2.60817	3.91511
contig_4510	1503	I.multifiliis	n-terminal domain protein	6.64472	0.0654622	26.911
contig_4511	1304	P.peptides	-	41.8237	14.1662	27.4003
contig_4512	9389	T.malaccensis	ubiquitin carboxyl-terminal hydrolase	1.21225	23.0308	8.5357
contig_4513	6112	I.multifiliis	ubiquitin carboxyl-terminal hydrolase family protein, putative	1.98545	13.3893	3.65778
contig_4514	1291	P.peptides	-	1.05882	19.0339	31.2913
contig_4515	2615	T.borealis	hypothetical protein	1.3655	1.27925	2.09174
contig_4516	1292	T.elliotti	protein kinase domain-containing protein	2.24555	4.56918	4.00063
contig_4519	1304	T.borealis	major facilitator superfamily transporter protein	0.128359	2.73514	6.5807
contig_4525	376	T.borealis	hypothetical protein	0	9.48571	32.4986
contig_4526	2900	T.thermophila	tetratricopeptide repeat protein	0.250108	2.13743	14.5703
contig_4528	562	T.elliotti	protein mago nashi like 2	2.18408	55.5411	142.154
contig_4530	1002	T.elliotti	hypothetical protein	1.19716	0.932836	3.30544
contig_4533	1443	P.peptides	-	5.31642	50.9335	39.8714
contig_4534	1273	P.peptides	-	0.394455	7.88354	0.867257
contig_4535	1403	P.peptides	-	0.198836	0.490896	56.9249
contig_4536	754	T.borealis	zinc finger, C2H2 type family protein	2.70087	0.391471	30.9482
contig_4542	1914	T.borealis	TLD family protein	5.34905	17.8762	6.63334
contig_4546	1150	I.multifiliis	protein kinase domain protein	0.36387	0.727228	6.10919
contig_4547	765	I.multifiliis	protein kinase domain protein	0.0364663	0.353688	19.5811
contig_4548	1756	T.malaccensis	hypothetical protein	0.206525	0.0280153	34.5649
contig_4549	2196	T.thermophila	GPCR-chaperone protein	15.2568	0.985689	2.87933
contig_4551	400	T.thermophila	hypothetical protein	0.209225	86.5214	36.6333
contig_4553	7407	T.borealis	adenylate and Guanylate cyclase catalytic domain-containing protein	6.59849	0.664167	0.873979
contig_4556	705	T.thermophila	hypothetical protein	0.118709	9.45518	33.633
contig_4571	1879	T.borealis	hypothetical protein	0.875948	6.12645	1.62913
contig_4572	1383	T.elliotti	histidine acid phosphatase	7.6247	272.119	34.9972
contig_4575	349	P.peptides	-	0.0799332	0	14.1633
contig_4577	603	T.malaccensis	hypothetical protein	23.733	73.2212	28.0873
contig_4580	1277	I.multifiliis	protein kinase domain protein	39.9117	8.55227	13.1842
contig_4581	553	P.peptides	-	1.61428	116.715	57.4877
contig_4583	1715	T.thermophila	Serine/Threonine kinase	28.7263	0.659756	23.1747
contig_4586	4111	T.elliotti	leucine rich repeat family protein	0.23072	0.933398	6.50629
contig_4587	1070	T.borealis	hypothetical protein	114.455	16.7354	24.5754
contig_4591	741	P.peptides	-	0.602358	17.2613	40.7353
contig_4593	2432	I.multifiliis	hypothetical protein	4.97828	7.78783	6.62361
contig_4596	2632	T.borealis	cation channel family protein	1.69585	1.40183	0.581524
contig_4597	3624	T.borealis	tubulin-tyrosine ligase	8.42136	3.89595	4.00187
contig_4598	3519	I.multifiliis	hypothetical protein	4.20155	7.99643	7.26572
contig_4599	2093	T.borealis	actin family protein	29.1096	12.5396	20.8355
contig_4601	2740	T.thermophila	transmembrane protein, putative	0.183263	2.69315	5.33877
contig_4606	582	T.thermophila	hypothetical protein	8.86751	320.105	145.978
contig_4611	3014	T.thermophila	TBC domain protein	2.39723	4.88031	5.8441
contig_4613	2944	T.elliotti	CD36 family protein	2.16995	91.2043	23.31
contig_4614	1329	T.borealis	chitobiosyldiphosphodolichol beta-mannosyltransferase	2.05709	4.64556	2.68094
contig_4617	480	T.malaccensis	papain family cysteine protease containing protein	16.7961	7.48171	0.418189
contig_4619	535	T.malaccensis	RNA binding protein	0.677864	8.09186	76.212
contig_4623	1139	P.peptides	-	1.9104	5.89561	12.1381
contig_4630	5084	T.thermophila	hypothetical protein	0.510306	1.18052	11.4451
contig_4633	906	T.malaccensis	hypothetical protein	3.01752	25.982	13.515
contig_4634	3570	P.peptides	-	0.328196	25.6103	3.20494
contig_4635	2233	T.elliotti	hypothetical protein	5.24703	2.97416	3.32603
contig_4637	1450	I.multifiliis	hypothetical protein	1.71228	3.57935	8.87714
contig_4638	852	T.malaccensis	RWD domain-containing protein	48.6555	21.0753	15.9618
contig_4643	643	T.malaccensis	hypothetical protein	11.6706	151.984	125.535
contig_4645	333	T.borealis	hypothetical protein	5.02643	2.14212	17.5564
contig_4646	1051	T.malaccensis	transcription factor Dp-1	10.3783	7.51263	28.9111
contig_4647	3234	T.borealis	PHD-finger family protein	7.03887	5.3013	10.0474
contig_4650	652	P.peptides	-	10.6538	10.7142	24.2447
contig_4652	2834	T.borealis	hypothetical protein	0.265777	0.711711	39.5582
contig_4655	763	T.borealis	hypothetical protein	17.3669	461.161	211.221
contig_4657	514	T.elliotti	hypothetical protein	12.1573	156.773	81.4736
contig_4661	648	T.malaccensis	hypothetical protein	20.6212	37.1998	8.13145
contig_4663	4481	T.borealis	C2 domain-containing protein	3.44273	83.7992	5.33632
contig_4664	2117	T.malaccensis	Cullin family protein	0.0790648	1.53371	3.22383
contig_4665	802	P.peptides	-	5.66978	9.75309	85.4106
contig_4668	1124	P.peptides	-	1.14168	4.50807	47.2806
contig_4669	4944	T.thermophila	hypothetical protein	36.4282	4.46773	8.88651
contig_4670	1432	T.malaccensis	MBOAT family protein	0.564947	1.64899	0.963703
contig_4671	3156	T.malaccensis	dihydroorotate dehydrogenase	0.795533	185.993	15.694
contig_4672	1887	T.borealis	hypothetical protein	1.65577	1.30352	28.9873
contig_4675	1086	T.thermophila	ubiquitin fusion degradation protein	1.61832	50.7124	1.82524
contig_4676	2436	I.multifiliis	myb-like DNA-binding domain protein	38.7302	11.3495	22.2691
contig_4677	2464	I.multifiliis	ser thr protein phosphatase family protein, putative	30.0818	15.3534	13.4723
contig_4679	644	T.elliotti	Ras family protein	31.752	143.001	38.9227
contig_4682	2868	P.peptides	-	0.0583613	0.068612	15.0303
contig_4686	1355	T.malaccensis	GTP-binding protein YchF containing protein	65.7992	137.927	21.0545
contig_4690	2354	T.borealis	MIF4G domain-containing protein	4.45589	10.8254	8.19678
contig_4691	2295	P.peptides	-	0.109399	0.139332	26.1956
contig_4697	677	P.peptides	-	7.788	0.581327	17.5676
contig_4701	458	P.peptides	-	13.0347	125.565	156.3
contig_4704	657	T.thermophila	kinesin motor catalytic domain protein	0.297225	0.074878	0.649243
contig_4705	2725	T.thermophila	zinc finger lsd1 subclass family protein	11.4044	4.37789	8.36991
contig_4709	1634	T.malaccensis	hypothetical protein	1.17801	0.827942	13.3442
contig_4711	1400	I.multifiliis	hypothetical protein	7.17344	1021.2	25.9337
contig_4713	3067	T.borealis	elongation factor G, domain IV family protein	41.6586	5.87066	24.9195
contig_4715	1113	P.peptides	-	2.9576	21.2382	6.83079
contig_4716	2239	P.peptides	-	0.348865	10.7222	50.5637
contig_4718	1300	I.multifiliis	hypothetical protein	2.9828	89.8752	81.4503
contig_4723	1375	I.multifiliis	protein kinase domain protein	1.84625	3.70303	11.0767
contig_4724	1057	P.peptides	-	26.6299	0.7214	7.19269
contig_4727	773	T.borealis	hypothetical protein	21.1842	12.0282	16.2623
contig_4728	1133	P.peptides	-	5.7123	21.8402	16.0115
contig_4731	1835	T.elliotti	kelch domain-containing protein family protein	0.349659	0.589802	42.3613
contig_4732	1254	T.borealis	hypothetical protein	0.956585	0.313843	112.851
contig_4733	2567	T.thermophila	tetratricopeptide repeat protein	1.92354	7.63699	15.2288
contig_4735	505	P.peptides	-	0.055241	0.292247	23.3523
contig_4738	2498	T.elliotti	protein kinase domain-containing protein	13.0549	21.7911	10.7979
contig_4739	3096	P.peptides	-	0.0270317	1.30296	5.64879
contig_4740	993	T.borealis	protein kinase domain-containing protein	0.0561867	0.0495416	15.5147
contig_4741	567	T.borealis	hypothetical protein	0	0.824252	66.5119
contig_4745	875	T.thermophila	linear amide C-N hydrolase, choloylglycine hydrolase family protein	0	0	94.1426
contig_4746	862	T.elliotti	hypothetical protein	0	0.513635	35.7158
contig_4752	1024	P.peptides	-	21.3039	3.17076	12.5702
contig_4754	1476	T.elliotti	hypothetical protein	0.340204	13.3653	46.2897
contig_4756	4975	P.peptides	-	0.100933	0.316429	2.79409
[truncated: 7,255 more rows]

## Sheet: S3
Gene annotation using NR database
Contig ID	GeneID	Annotation	indentity(%)	Map length(aa)	e-value	Theront (RPKM)	Trophont (RPKM)	Tomont (RPKM)
contig_1118	gi|118386388|ref|XP_001026313.1|	papain family cysteine protease [Tetrahymena thermophila SB210]	51.65	273	7e-89	12.1954	2804.64	1484.01
contig_7556	gi|20151106|pdb|1KXR|A	Chain A, Crystal Structure Of Calcium-Bound Protease Core Of Calpain I	31.85	157	5e-14	13.4455	650.735	8.57009
contig_9892	gi|829193630|ref|XP_001031932.2|	calpain family cysteine protease [Tetrahymena thermophila SB210]	34.98	626	6e-111	0.483996	214.857	4.19578
contig_18080	gi|678345525|emb|CDW71379.1|	calpain family cysteine protease containing protein [Stylonychia lemnae]	31.2	266	2e-22	385.183	198.405	3.38877
contig_6378	gi|678341106|emb|CDW73607.1|	calpain family cysteine protease containing protein [Stylonychia lemnae]	37.29	118	1e-14	67.8891	119.044	3.06459
contig_25216	gi|449703912|gb|EMD44264.1|	calpain family cysteine protease [Entamoeba histolytica KU27]	28.81	236	1e-17	0.875827	107.456	1.63385
contig_8817	gi|678345525|emb|CDW71379.1|	calpain family cysteine protease containing protein [Stylonychia lemnae]	31.58	247	8e-24	68.2584	93.0314	1.29115
contig_10664	gi|678345525|emb|CDW71379.1|	calpain family cysteine protease containing protein [Stylonychia lemnae]	32.18	261	6e-23	1.22228	78.1348	0.970025
contig_19355	gi|118386388|ref|XP_001026313.1|	papain family cysteine protease [Tetrahymena thermophila SB210]	52.75	273	2e-87	1694.38	67.2463	2.52964
contig_6696	gi|146164733|ref|XP_001013946.2|	JAB1/Mov34/MPN/PAD-1 ubiquitin protease [Tetrahymena thermophila SB210]	34.58	240	3e-30	43.4631	53.032	40.2214
contig_2497	gi|677556466|gb|KFR15566.1|	26S protease regulatory subunit 6B, partial [Opisthocomus hoazin]	82.11	190	1e-106	15.4693	44.7137	33.3995
contig_4356	gi|829184557|ref|XP_012654415.1|	JAB1/Mov34/MPN/PAD-1 ubiquitin protease [Tetrahymena thermophila SB210]	32.11	299	1e-45	19.3213	42.5316	55.5335
contig_4730	gi|678324357|emb|CDW82236.1|	calpain family cysteine protease containing protein [Stylonychia lemnae]	29.06	265	9e-29	0.926164	41.0426	30.2044
contig_16963	gi|678324357|emb|CDW82236.1|	calpain family cysteine protease containing protein [Stylonychia lemnae]	27.81	320	4e-30	0.319184	35.1418	0.995232
contig_1291	gi|678345525|emb|CDW71379.1|	calpain family cysteine protease containing protein [Stylonychia lemnae]	28.83	281	1e-30	0.592931	33.6764	54.1369
contig_31843	gi|403337314|gb|EJY67870.1|	Calpain family cysteine protease containing protein [Oxytricha trifallax]	26.67	195	1e-10	40.0224	32.7514	0.759297
contig_19209	gi|678320129|emb|CDW84400.1|	calpain family cysteine protease containing protein [Stylonychia lemnae]	32.07	184	1e-13	210.873	32.5388	2.23205
contig_18036	gi|678345525|emb|CDW71379.1|	calpain family cysteine protease containing protein [Stylonychia lemnae]	31.67	221	2e-24	0.916011	28.3911	0.823894
contig_3759	gi|829193630|ref|XP_001031932.2|	calpain family cysteine protease [Tetrahymena thermophila SB210]	37.95	577	9e-116	2.76243	27.4448	5.36296
contig_28604	gi|678345525|emb|CDW71379.1|	calpain family cysteine protease containing protein [Stylonychia lemnae]	35.86	251	7e-35	4.69237	24.0929	15.6467
contig_19583	gi|829193630|ref|XP_001031932.2|	calpain family cysteine protease [Tetrahymena thermophila SB210]	43.21	361	2e-89	0.480592	23.3853	1.76926
contig_18038	gi|678320129|emb|CDW84400.1|	calpain family cysteine protease containing protein [Stylonychia lemnae]	37.42	163	4e-17	1.76358	22.8728	1.64391
contig_14222	gi|678309091|emb|CDW90066.1|	lon protease mitochondrial [Stylonychia lemnae]	44.16	788	0	0.184624	22.7253	3.65327
contig_11897	gi|829100242|ref|XP_001013616.2|	calpain family cysteine protease [Tetrahymena thermophila SB210]	37.08	658	1e-119	12.7159	22.5155	5.7911
contig_34121	gi|403341839|gb|EJY70236.1|	Calpain family cysteine protease containing protein [Oxytricha trifallax]	27.73	238	2e-13	1.08547	21.4868	0.536974
contig_18977	gi|829174631|ref|XP_001033161.2|	Ulp1 protease family, carboxy-terminal domain protein [Tetrahymena thermophila SB210]	45.28	466	1e-131	0.498763	21.3191	1.52934
contig_2443	gi|118366647|ref|XP_001016539.1|	JAB1/Mov34/MPN/PAD-1 ubiquitin protease [Tetrahymena thermophila SB210]	29.97	297	3e-35	0.0533908	18.0538	10.9249
contig_6430	gi|471228217|ref|XP_004034993.1|	membrane protease stomatin prohibitin family protein, putative [Ichthyophthirius multifiliis]	69.23	182	2e-89	6.54616	17.9819	15.3084
contig_3866	gi|118347625|ref|XP_001007289.1|	ATP-dependent metalloprotease FtsH [Tetrahymena thermophila SB210]	72.84	416	0	10.1332	17.9586	6.75396
contig_31639	gi|678345525|emb|CDW71379.1|	calpain family cysteine protease containing protein [Stylonychia lemnae]	30.28	142	1e-15	12.5031	16.8922	0.665071
contig_4696	gi|118347625|ref|XP_001007289.1|	ATP-dependent metalloprotease FtsH [Tetrahymena thermophila SB210]	67.81	351	4e-154	1.03934	16.8808	2.16707
contig_7810	gi|118377805|ref|XP_001022080.1|	OTU-like cysteine protease [Tetrahymena thermophila SB210]	47.03	202	4e-57	22.8609	16.5157	36.954
contig_2418	gi|118357902|ref|XP_001012199.1|	Lon-related ATP-dependent protease, putative [Tetrahymena thermophila SB210]	50.51	978	0	38.9473	16.2248	9.341
contig_8485	gi|829197723|ref|XP_001030239.3|	CAAX prenyl protease [Tetrahymena thermophila SB210]	40.96	415	4e-88	0.550955	16.177	11.2325
contig_11988	gi|829196374|ref|XP_001026036.2|	calpain family cysteine protease [Tetrahymena thermophila SB210]	35.19	108	9e-11	5.49729	16.0607	4.42788
contig_26907	gi|678324357|emb|CDW82236.1|	calpain family cysteine protease containing protein [Stylonychia lemnae]	32.99	197	2e-19	9.87836	15.5467	0.74455
contig_14029	gi|118401845|ref|XP_001033242.1|	OTU-like cysteine protease [Tetrahymena thermophila SB210]	40.47	509	3e-104	87.8599	14.5768	2.51502
contig_14439	gi|118347625|ref|XP_001007289.1|	ATP-dependent metalloprotease FtsH [Tetrahymena thermophila SB210]	60.56	677	0	0.652165	12.5334	1.91537
contig_5899	gi|829179129|ref|XP_001019306.2|	calpain family cysteine protease [Tetrahymena thermophila SB210]	26.1	249	7e-16	0.375381	12.5252	31.453
contig_20799	gi|678345525|emb|CDW71379.1|	calpain family cysteine protease containing protein [Stylonychia lemnae]	31.85	270	2e-27	15.3026	12.4977	4.7909
contig_2373	gi|678345525|emb|CDW71379.1|	calpain family cysteine protease containing protein [Stylonychia lemnae]	28.78	410	2e-36	2.95203	12.2894	20.6155
contig_11840	gi|829149032|ref|XP_001010560.2|	eukaryotic aspartyl protease [Tetrahymena thermophila SB210]	37.21	473	3e-79	27.7176	11.8183	4.4571
contig_22187	gi|118347625|ref|XP_001007289.1|	ATP-dependent metalloprotease FtsH [Tetrahymena thermophila SB210]	62.75	612	0	1.03841	11.6182	2.12039
contig_2592	gi|118382535|ref|XP_001024425.1|	ATP-dependent protease HslVU, peptidase subunit [Tetrahymena thermophila SB210]	66.14	189	6e-81	123.491	10.8444	5.80519
contig_11999	gi|678345525|emb|CDW71379.1|	calpain family cysteine protease containing protein [Stylonychia lemnae]	32.04	206	7e-18	3.54063	10.6245	4.08344
contig_1	gi|829198788|ref|XP_012656390.1|	histone deacetylasehistone-like deacetylase family, classII protein [Tetrahymena thermophila SB210]	59.2	424	0	1.17931	8.92822	49.3048
contig_3	gi|145484272|ref|XP_001428146.1|	hypothetical protein [Paramecium tetraurelia strain d4-2]	27.9	319	4e-31	2.64882	4.02234	223.477
contig_7	gi|118378700|ref|XP_001022524.1|	calmodulin-domain kinase [Tetrahymena thermophila SB210]	40.85	142	2e-25	10.1457	0.122919	2.80031
contig_10	gi|829159720|ref|XP_001012267.2|	Kap beta 3 protein, putative [Tetrahymena thermophila SB210]	36.61	1027	0	1.8455	484.895	222.302
contig_15	gi|429843370|gb|AGA16539.1|	surface antigen [Cryptocaryon irritans]	78.79	330	2e-167	1.82036	1.86573	231.475
contig_16	gi|457874982|ref|XP_004224159.1|	hypothetical protein PCYB_127770 [Plasmodium cynomolgi strain B]	56.25	80	1e-19	2.10495	8.08536	77.9724
contig_17	gi|829197412|ref|XP_001026634.2|	hypothetical protein TTHERM_00945270 [Tetrahymena thermophila SB210]	44.44	153	2e-36	19.8165	27.0735	36.1954
contig_18	gi|145530608|ref|XP_001451076.1|	hypothetical protein [Paramecium tetraurelia strain d4-2]	26.8	194	2e-15	0.193343	0.560139	349.887
contig_22	gi|471228931|ref|XP_004035332.1|	tcp-1 cpn60 chaperonin family protein, putative [Ichthyophthirius multifiliis]	73.83	535	0	0.235481	179.366	289.644
contig_23	gi|829160429|ref|XP_001012457.2|	type III restriction enzyme, res subunit family protein [Tetrahymena thermophila SB210]	48.63	2264	0	1.69556	5.20546	21.9674
contig_24	gi|145484091|ref|XP_001428068.1|	hypothetical protein [Paramecium tetraurelia strain d4-2]	30.99	171	5e-12	764.151	121.092	115.406
contig_26	gi|471220299|ref|XP_004026835.1|	hypothetical protein IMG5_189420 [Ichthyophthirius multifiliis]	40.35	513	1e-115	1.05682	1.40514	11.7385
contig_34	gi|15027662|ref|NP_149396.1|	NADH dehydrogenase subunit 5 (mitochondrion) [Tetrahymena thermophila]	60.91	243	1e-76	728.783	120.438	125.24
contig_37	gi|829182226|ref|XP_001032996.2|	SGS domain protein [Tetrahymena thermophila SB210]	38.58	381	2e-73	106.848	22.4005	86.2989
contig_40	gi|829176836|ref|XP_001018543.2|	ubiquitin-conjugating enzyme E2 [Tetrahymena thermophila SB210]	72.67	150	1e-78	11.1264	25.6282	16.8968
contig_41	gi|829176836|ref|XP_001018543.2|	ubiquitin-conjugating enzyme E2 [Tetrahymena thermophila SB210]	79.41	102	2e-54	18.6296	33.6109	8.36377
contig_44	gi|829175811|ref|XP_001018055.3|	zinc finger, C3HC4 type (RING finger) protein [Tetrahymena thermophila SB210]	36.57	782	1e-138	36.3641	8.53993	40.8052
contig_46	gi|145528820|ref|XP_001450204.1|	hypothetical protein [Paramecium tetraurelia strain d4-2]	47.7	1172	0	0.0769275	0.69371	20.5278
contig_47	gi|829199556|ref|XP_001028026.2|	hypothetical protein TTHERM_00525160 [Tetrahymena thermophila SB210]	43.93	173	5e-29	2.85557	397.239	147.222
contig_49	gi|403338099|gb|EJY68278.1|	Calpain-like protein [Oxytricha trifallax]	33.63	226	5e-26	0.28301	0.178242	77.1285
contig_50	gi|118394992|ref|XP_001029853.1|	dynein heavy chain, outer arm protein [Tetrahymena thermophila SB210]	69.59	4634	0	0.282392	0.0600411	61.0089
contig_51	gi|118378497|ref|XP_001022424.1|	tubulin/FtsZ family, GTPase domain protein [Tetrahymena thermophila SB210]	97.54	448	0	36.2195	1324.27	5009.55
contig_56	gi|536630640|gb|AGU38301.1|	14-3-3 protein [Cryptocaryon irritans]	90.34	145	1e-86	14.2463	580.547	235.128
contig_58	gi|118353279|ref|XP_001009911.1|	nucleic acid-binding protein, putative [Tetrahymena thermophila SB210]	54.42	215	7e-64	8.09113	6.70184	30.8006
contig_59	gi|118395404|ref|XP_001030052.1|	calmodulin-domain kinase [Tetrahymena thermophila SB210]	69.94	356	2e-176	5.33215	56.1537	274.146
contig_60	gi|145506827|ref|XP_001439374.1|	hypothetical protein [Paramecium tetraurelia strain d4-2]	74.56	401	0	2370.74	610.495	464.386
contig_66	gi|118379681|ref|XP_001023006.1|	tubulin [Tetrahymena thermophila SB210]	98.03	254	0	13.692	151.168	6080.42
contig_67	gi|829186102|ref|XP_001022120.2|	hypothetical protein TTHERM_00785820 [Tetrahymena thermophila SB210]	33.82	275	3e-27	0.294319	3.89968	80.7544
contig_68	gi|471229196|ref|XP_004035461.1|	ibr domain protein, partial [Ichthyophthirius multifiliis]	40.17	239	1e-44	0.0633296	1.53559	2.87653
contig_74	gi|471224919|ref|XP_004031198.1|	hypothetical protein IMG5_145110 [Ichthyophthirius multifiliis]	36.97	284	1e-46	1.7386	9.40694	3857.67
contig_78	gi|118395691|ref|XP_001030192.1|	lecithin-cholesterol acyltransferase [Tetrahymena thermophila SB210]	27.68	654	2e-52	1.11393	10.7614	52.1865
contig_81	gi|829196245|ref|XP_001025965.2|	dynein heavy chain 7, axonemal protein [Tetrahymena thermophila SB210]	62.09	3967	0	0.78163	0.800591	17.0884
contig_82	gi|145540170|ref|XP_001455775.1|	hypothetical protein [Paramecium tetraurelia strain d4-2]	40.77	390	2e-89	0.24335	0	64.2903
contig_88	gi|145526799|ref|XP_001449205.1|	hypothetical protein [Paramecium tetraurelia strain d4-2]	55.19	790	0	8.85856	8.93651	9.93469
contig_89	gi|146163103|ref|XP_001010758.2|	eukaryotic porin protein [Tetrahymena thermophila SB210]	32.53	289	8e-37	0	7.53458	163.912
contig_92	gi|829102573|ref|XP_001008351.2|	Ab-hydrolase associated lipase region protein [Tetrahymena thermophila SB210]	41.38	174	4e-31	0	0.938833	11.8274
contig_94	gi|146185369|ref|XP_001031655.2|	kelch motif protein [Tetrahymena thermophila SB210]	70.18	332	2e-164	0.377712	0.523349	23.8052
contig_103	gi|118362946|ref|XP_001014643.1|	phosphopyruvate hydratase [Tetrahymena thermophila SB210]	73.32	446	0	48.8145	3612.01	503.845
contig_109	gi|403373131|gb|EJY86479.1|	Alanyl-tRNA synthetase, putative [Oxytricha trifallax]	63.24	944	0	3.92076	72.1301	129.524
contig_111	gi|829158167|ref|XP_001031265.2|	signal peptide peptidase [Tetrahymena thermophila SB210]	47.28	368	1e-112	1.16834	51.0383	136.832
contig_112	gi|471228944|ref|XP_004035338.1|	mitochondrial carrier protein, putative [Ichthyophthirius multifiliis]	43.2	294	2e-78	0.313446	0.276375	3.68852
contig_115	gi|403345366|gb|EJY72045.1|	Cell cycle regulator with zn-finger domain,putative [Oxytricha trifallax]	30.9	411	5e-41	3517.05	85.9704	4.38176
contig_116	gi|118379681|ref|XP_001023006.1|	tubulin [Tetrahymena thermophila SB210]	98.24	284	0	7.89491	75.4787	3276.15
contig_119	gi|118400295|ref|XP_001032470.1|	pre-mRNA processing factor 3 (Prp3) protein [Tetrahymena thermophila SB210]	47.35	378	6e-101	2.9959	3.39105	21.1309
contig_122	gi|118377128|ref|XP_001021746.1|	U3 small nucleolar ribonucleoprotein IMP4 [Tetrahymena thermophila SB210]	59.86	289	3e-121	249.273	4.49351	6.5974
contig_124	gi|146185140|ref|XP_001031057.2|	elongation factor 2, putative [Tetrahymena thermophila SB210]	71.34	813	0	0.122647	120.028	125.437
contig_125	gi|326526259|dbj|BAJ97146.1|	predicted protein [Hordeum vulgare subsp. vulgare]	88.81	420	0	2.0917	599.831	320.008
contig_126	gi|145475217|ref|XP_001423631.1|	hypothetical protein [Paramecium tetraurelia strain d4-2]	56.48	193	1e-64	116.456	891.947	475.479
contig_127	gi|118378497|ref|XP_001022424.1|	tubulin/FtsZ family, GTPase domain protein [Tetrahymena thermophila SB210]	97.32	448	0	133.813	405.607	14007.7
contig_128	gi|146185506|ref|XP_001031981.2|	60S ribosomal protein L2/L8 [Tetrahymena thermophila SB210]	69.32	251	3e-128	15.4775	101.509	98.467
contig_133	gi|471233031|ref|XP_004037566.1|	transcription factor btf3, putative [Ichthyophthirius multifiliis]	60.82	171	2e-59	6.21138	395.352	134.866
contig_135	gi|145539077|ref|XP_001455233.1|	hypothetical protein [Paramecium tetraurelia strain d4-2]	39.54	306	4e-54	12.8559	126.376	102.208
contig_136	gi|145524375|ref|XP_001448015.1|	hypothetical protein [Paramecium tetraurelia strain d4-2]	27.43	649	2e-62	0.678718	0.537382	11.7982
contig_137	gi|326489911|dbj|BAJ94029.1|	predicted protein [Hordeum vulgare subsp. vulgare]	88.89	207	6e-131	1.06952	515.446	198.326
contig_139	gi|678307619|emb|CDW90834.1|	turgor pressure sensor [Stylonychia lemnae]	64.08	515	0	1.03441	272.709	299.09
contig_141	gi|145540048|ref|XP_001455714.1|	hypothetical protein [Paramecium tetraurelia strain d4-2]	63.3	376	4e-163	1.61618	107.343	131.477
contig_142	gi|145540048|ref|XP_001455714.1|	hypothetical protein [Paramecium tetraurelia strain d4-2]	51.72	437	2e-166	6.54485	17.9517	216.074
contig_153	gi|145498917|ref|XP_001435445.1|	hypothetical protein [Paramecium tetraurelia strain d4-2]	97.91	383	0	9.70627	138.819	3211.16
contig_155	gi|118386111|ref|XP_001026177.1|	histone H2A [Tetrahymena thermophila SB210]	82.64	121	6e-62	2.60481	41.6008	10143.6
contig_157	gi|146165401|ref|XP_001014922.2|	cytoplasmic and cytosolic malate dehydrogenase family protein [Tetrahymena thermophila SB210]	56.78	354	1e-132	164.35	2989.93	127.731
contig_158	gi|403332608|gb|EJY65335.1|	Calpain-like protein [Oxytricha trifallax]	33.73	252	3e-31	0.68098	5.38327	120.747
contig_159	gi|145520465|ref|XP_001446088.1|	hypothetical protein [Paramecium tetraurelia strain d4-2]	45.23	440	2e-109	1.22554	5.55869	24.8858
contig_163	gi|118362912|ref|XP_001014707.1|	hypothetical protein TTHERM_00047120 [Tetrahymena thermophila SB210]	33.85	257	1e-30	0.249078	0.244022	18.0717
contig_164	gi|145475377|ref|XP_001423711.1|	hypothetical protein [Paramecium tetraurelia strain d4-2]	52	100	7e-22	0.152026	0.268092	17.0922
contig_168	gi|145495025|ref|XP_001433506.1|	hypothetical protein [Paramecium tetraurelia strain d4-2]	98.06	206	1e-147	14.0072	2.3525	7262.68
contig_172	gi|145501675|ref|XP_001436818.1|	hypothetical protein [Paramecium tetraurelia strain d4-2]	31.17	247	2e-26	0.845355	4.75894	580.551
contig_175	gi|145475561|ref|XP_001423803.1|	hypothetical protein [Paramecium tetraurelia strain d4-2]	74.6	126	3e-59	269.449	1025.22	611.756
contig_176	gi|145475561|ref|XP_001423803.1|	hypothetical protein [Paramecium tetraurelia strain d4-2]	75	140	3e-73	74.2432	445.245	110.169
contig_180	gi|145530608|ref|XP_001451076.1|	hypothetical protein [Paramecium tetraurelia strain d4-2]	28.19	337	5e-30	0.31262	0.0648581	107.676
contig_181	gi|471234203|ref|XP_004039309.1|	zinc finger protein, putative [Ichthyophthirius multifiliis]	30.22	182	2e-18	0.881709	3.19894	434.6
contig_185	gi|118384522|ref|XP_001025409.1|	MORN motif protein [Tetrahymena thermophila SB210]	70.41	196	5e-90	14.6246	36.2626	13.7622
contig_188	gi|145537055|ref|XP_001454244.1|	hypothetical protein [Paramecium tetraurelia strain d4-2]	65.68	405	0	0.146935	844.178	125.664
contig_190	gi|829186543|ref|XP_001022394.2|	cytoplasmic dynein 2 heavy chain 1 [Tetrahymena thermophila SB210]	55.49	3532	0	0.27916	2.03921	11.185
contig_191	gi|829168978|ref|XP_001015496.2|	DDB1- and CUL4-associated factor 7 [Tetrahymena thermophila SB210]	50.96	314	8e-103	2.0648	2.09175	4.38604
contig_192	gi|829188922|ref|XP_001031561.2|	tubulin-tyrosine ligase family protein [Tetrahymena thermophila SB210]	70.44	159	1e-72	5.29305	1.65842	23.4894
contig_194	gi|118379681|ref|XP_001023006.1|	tubulin [Tetrahymena thermophila SB210]	97.41	348	0	62.3368	358.854	582.2
contig_195	gi|829146242|ref|XP_001010057.2|	ER lumen protein retaining receptor [Tetrahymena thermophila SB210]	50.51	293	3e-96	0.0842801	12.8065	41.8694
contig_201	gi|697738792|gb|AIT58612.1|	Pot1 [Tetrahymena thermophila]	29.03	503	1e-42	2.07451	1.39594	240.16
contig_202	gi|145530608|ref|XP_001451076.1|	hypothetical protein [Paramecium tetraurelia strain d4-2]	29.71	276	4e-29	0.372163	0.72466	87.2966
contig_203	gi|471219225|ref|XP_004024142.1|	myb-like DNA-binding domain protein [Ichthyophthirius multifiliis]	68.85	61	2e-23	1.70622	0.300886	14.5023
contig_205	gi|326512212|dbj|BAJ96087.1|	predicted protein [Hordeum vulgare subsp. vulgare]	83.41	434	0	17.6286	788.821	2506.26
contig_206	gi|118385474|ref|XP_001025866.1|	translationally-controlled tumor-like protein [Tetrahymena thermophila SB210]	63.31	169	6e-66	11.6236	13.9093	675.86
contig_207	gi|829143107|ref|XP_001009835.2|	Pre-mRNA-processing factor, putative [Tetrahymena thermophila SB210]	36.36	462	3e-88	21.7238	22.7657	69.7574
contig_209	gi|145506827|ref|XP_001439374.1|	hypothetical protein [Paramecium tetraurelia strain d4-2]	70.83	408	1e-180	6252.99	1156.19	545.577
contig_210	gi|829175811|ref|XP_001018055.3|	zinc finger, C3HC4 type (RING finger) protein [Tetrahymena thermophila SB210]	42.69	342	2e-72	3.81136	3.72334	4.214
contig_211	gi|145500536|ref|XP_001436251.1|	hypothetical protein [Paramecium tetraurelia strain d4-2]	71.54	130	1e-60	2.64483	306.329	266.546
contig_212	gi|829159713|ref|XP_001012258.2|	DEAD/DEAH-box helicase family protein [Tetrahymena thermophila SB210]	52.19	684	0	361.59	2.24093	8.94963
contig_213	gi|829100669|ref|XP_001007813.2|	Serine/Threonine kinase domain protein [Tetrahymena thermophila SB210]	40.83	289	3e-54	1.32193	3.23966	112.972
contig_214	gi|471227472|ref|XP_004034648.1|	v-type ATPase 116kda subunit family protein, putative [Ichthyophthirius multifiliis]	46.68	799	0	10.9631	76.1702	23.2684
contig_223	gi|145495900|ref|XP_001433942.1|	hypothetical protein [Paramecium tetraurelia strain d4-2]	66.04	106	1e-38	88.561	147.116	446.227
contig_224	gi|126697420|gb|ABO26667.1|	protein disulfide isomerase [Haliotis discus discus]	39.21	454	2e-107	0.100783	0.231045	37.6914
contig_225	gi|829189548|ref|XP_001031396.2|	FYRC multi-domain protein, putative [Tetrahymena thermophila SB210]	45.24	924	0	7.55767	2.90429	18.7481
contig_227	gi|145524892|ref|XP_001448268.1|	hypothetical protein [Paramecium tetraurelia strain d4-2]	42.73	110	2e-12	69.0647	1055.73	528.379
contig_228	gi|146182108|ref|XP_001023996.2|	protein disulfide-isomerase [Tetrahymena thermophila SB210]	45.21	407	5e-113	5.16951	663.371	392.183
contig_233	gi|471233591|ref|XP_004039005.1|	intraflagellar transport protein, putative [Ichthyophthirius multifiliis]	64.22	696	0	0.235913	6.08435	107.972
contig_234	gi|145493401|ref|XP_001432696.1|	hypothetical protein [Paramecium tetraurelia strain d4-2]	28.63	1432	2e-137	0.107123	3.30983	5.90951
contig_235	gi|146165634|ref|XP_001015517.2|	hypothetical protein TTHERM_00382330 [Tetrahymena thermophila SB210]	50.3	330	1e-104	7.23248	645.045	292.988
contig_237	gi|229594649|ref|XP_001033334.3|	EF-hand pair protein [Tetrahymena thermophila SB210]	28.85	208	2e-22	17.3287	67.235	280.101
contig_238	gi|146165118|ref|XP_001014441.2|	40S ribosomal protein S0 [Tetrahymena thermophila SB210]	71.95	164	2e-83	274.117	711.818	402.832
contig_239	gi|145530662|ref|XP_001451103.1|	hypothetical protein [Paramecium tetraurelia strain d4-2]	77.23	202	2e-107	171.39	12.7907	7.21375
contig_242	gi|471232175|ref|XP_004037205.1|	hypothetical protein IMG5_058950 [Ichthyophthirius multifiliis]	64.29	154	2e-64	306.721	554.51	294.342
contig_252	gi|403332608|gb|EJY65335.1|	Calpain-like protein [Oxytricha trifallax]	29.43	282	6e-21	0	0	13.4027
contig_254	gi|145494586|ref|XP_001433287.1|	hypothetical protein [Paramecium tetraurelia strain d4-2]	85.22	115	1e-62	1.04022	1.25072	1338.3
contig_256	gi|145476603|ref|XP_001424324.1|	hypothetical protein [Paramecium tetraurelia strain d4-2]	78.52	633	0	0.336754	120.73	397.596
contig_259	gi|145542831|ref|XP_001457102.1|	hypothetical protein [Paramecium tetraurelia strain d4-2]	42.7	534	2e-132	6.04786	12.3797	23.246
contig_260	gi|471231923|ref|XP_004037093.1|	PX domain protein [Ichthyophthirius multifiliis]	47.24	381	4e-107	4.74925	55.4762	7.37325
contig_266	gi|118358746|ref|XP_001012614.1|	nucleolar protein,Nop52 protein [Tetrahymena thermophila SB210]	31.12	331	3e-28	3.55396	5.74501	42.8099
contig_268	gi|145476761|ref|XP_001424403.1|	hypothetical protein [Paramecium tetraurelia strain d4-2]	31.15	427	1e-47	4.92613	1.05524	7.20169
contig_269	gi|1245146|gb|AAB01099.1|	HAT A1 [Tetrahymena thermophila]	58.78	279	5e-107	0.869918	6.3629	66.9517
contig_270	gi|145491007|ref|XP_001431503.1|	hypothetical protein [Paramecium tetraurelia strain d4-2]	50.48	836	0	3.41571	6.84401	6.41075
contig_271	gi|145530886|ref|XP_001451215.1|	hypothetical protein [Paramecium tetraurelia strain d4-2]	41.44	222	8e-38	10.5498	37.2083	43.1138
contig_273	gi|145541682|ref|XP_001456529.1|	hypothetical protein [Paramecium tetraurelia strain d4-2]	25	800	4e-49	0.104875	0.0924715	29.5719
contig_276	gi|145533308|ref|XP_001452404.1|	hypothetical protein [Paramecium tetraurelia strain d4-2]	42.44	238	7e-43	2.37227	2.51534	22.7145
contig_278	gi|118388670|ref|XP_001027431.1|	spermine/spermidine synthase [Tetrahymena thermophila SB210]	43.47	329	3e-96	0.563359	9.4379	370.777
contig_283	gi|403335606|gb|EJY66980.1|	Calpain-like protein [Oxytricha trifallax]	30.95	210	4e-19	1.50244	0.644474	74.6165
contig_284	gi|294898770|ref|XP_002776366.1|	glyceraldehyde 3-phosphate dehydrogenase, putative [Perkinsus marinus ATCC 50983]	74.45	274	4e-149	5.19233	2103.95	458.344
contig_286	gi|145481213|ref|XP_001426629.1|	hypothetical protein [Paramecium tetraurelia strain d4-2]	26.33	319	8e-18	0	0.24972	51.6686
contig_288	gi|118349169|ref|XP_001033461.1|	hypothetical protein TTHERM_00312800 [Tetrahymena thermophila SB210]	31.15	244	1e-22	4.29378	11.4939	919.845
contig_289	gi|118352454|ref|XP_001009498.1|	hypothetical protein TTHERM_00370680 [Tetrahymena thermophila SB210]	43.38	136	3e-21	0.16688	0.784763	14.2718
contig_294	gi|471231171|ref|XP_004036779.1|	WD40 repeat protein [Ichthyophthirius multifiliis]	36.63	303	9e-58	0.306838	1.28511	277.89
contig_297	gi|829185758|ref|XP_001021910.2|	hypothetical protein TTHERM_01207650 [Tetrahymena thermophila SB210]	49.75	199	7e-47	0.841739	4.06158	10.8258
contig_301	gi|118351915|ref|XP_001009232.1|	AMP-dependent synthetase/ligase [Tetrahymena thermophila SB210]	45.68	672	0	17.749	74.2301	37.2648
contig_307	gi|829161240|ref|XP_001012569.3|	WD repeat protein [Tetrahymena thermophila SB210]	44.96	427	5e-138	3.56907	47.2582	24.2545
contig_310	gi|146185812|ref|XP_001470651.1|	eukaryotic translation initiation factor 3 subunit E [Tetrahymena thermophila SB210]	33.57	420	2e-69	12.759	44.8786	36.0014
contig_311	gi|118380332|ref|XP_001023330.1|	heat shock protein HSP90 [Tetrahymena thermophila SB210]	63.72	430	7e-180	9.0578	651.259	388.568
contig_317	gi|678313079|emb|CDW88048.1|	dna replication licensing factor mcm4 [Stylonychia lemnae]	48.35	879	0	0.270741	28.2333	165.786
contig_320	gi|145544172|ref|XP_001457771.1|	hypothetical protein [Paramecium tetraurelia strain d4-2]	65.32	124	3e-42	2.12649	1.11229	35.1084
contig_323	gi|145507360|ref|XP_001439635.1|	hypothetical protein [Paramecium tetraurelia strain d4-2]	66.53	242	9e-112	1.11587	293.639	199.532
contig_324	gi|829190435|ref|XP_001027608.4|	hypothetical protein TTHERM_00568030 [Tetrahymena thermophila SB210]	60.35	227	2e-101	1.03441	523.386	161.102
contig_325	gi|829190435|ref|XP_001027608.4|	hypothetical protein TTHERM_00568030 [Tetrahymena thermophila SB210]	60.35	227	7e-101	1.1279	101.075	10.4491
contig_327	gi|829166544|ref|XP_001470770.2|	basal body centrin protein [Tetrahymena thermophila SB210]	77.04	135	4e-71	2.78304	1.98649	96.5509
contig_328	gi|118364037|ref|XP_001015241.1|	hypothetical protein TTHERM_00516300 [Tetrahymena thermophila SB210]	29.12	594	7e-76	0.0143649	0.0506641	401.603
contig_329	gi|146181190|ref|XP_001022292.2|	peptidase M16 inactive domain protein [Tetrahymena thermophila SB210]	55.73	506	0	11.5763	432.988	302.914
contig_334	gi|829183420|ref|XP_012654296.1|	alpha/beta fold hydrolase [Tetrahymena thermophila SB210]	57.75	329	1e-127	5.78787	133.006	23.6176
contig_336	gi|145530608|ref|XP_001451076.1|	hypothetical protein [Paramecium tetraurelia strain d4-2]	30.88	272	6e-28	0.251952	1.43166	34.9994
contig_338	gi|145481845|ref|XP_001426945.1|	hypothetical protein [Paramecium tetraurelia strain d4-2]	34.21	649	5e-112	0.382238	1.15892	4.35479
contig_340	gi|118382758|ref|XP_001024535.1|	EF-hand pair protein [Tetrahymena thermophila SB210]	44.05	84	3e-17	4.78407	17.2565	36.9943
contig_343	gi|145481213|ref|XP_001426629.1|	hypothetical protein [Paramecium tetraurelia strain d4-2]	27.72	202	8e-18	0.169413	0.149377	39.4147
contig_344	gi|403343762|gb|EJY71212.1|	Calpain-like protein [Oxytricha trifallax]	25.56	446	4e-30	0.0816648	1.68495	42.3232
contig_345	gi|145526028|ref|XP_001448825.1|	hypothetical protein [Paramecium tetraurelia strain d4-2]	65.75	219	1e-98	415.406	831.48	356.808
contig_346	gi|145526028|ref|XP_001448825.1|	hypothetical protein [Paramecium tetraurelia strain d4-2]	59.7	263	4e-100	12.7896	432.385	201.22
contig_347	gi|471234782|ref|XP_004039360.1|	protein kinase domain protein, partial [Ichthyophthirius multifiliis]	39.16	143	4e-23	0.113171	0.0997867	718.08
contig_350	gi|829182415|ref|XP_001020489.2|	kinase domain protein [Tetrahymena thermophila SB210]	52.12	756	0	85.5622	11.4371	39.6817
contig_352	gi|471219829|ref|XP_004025000.1|	vacuolar ATP synthase catalytic subunit a, putative [Ichthyophthirius multifiliis]	88.89	342	0	32.0406	597.431	391.035
contig_353	gi|829199261|ref|XP_001027842.2|	cytochrome protein c1 [Tetrahymena thermophila SB210]	77.16	232	3e-131	0.30939	13.4808	132.367
contig_354	gi|829160629|ref|XP_001031246.2|	adaptin amine-terminal region family protein [Tetrahymena thermophila SB210]	48.91	967	0	6.43834	78.6665	48.2325
contig_356	gi|829175962|ref|XP_001018174.2|	histone H2B.1 [Tetrahymena thermophila SB210]	71.2	125	1e-51	10.195	45.1251	8648.2
contig_357	gi|145509603|ref|XP_001440740.1|	hypothetical protein [Paramecium tetraurelia strain d4-2]	48.48	198	4e-61	0.166672	171.025	143.371
contig_358	gi|118353446|ref|XP_001009990.1|	40S ribosomal protein S5 [Tetrahymena thermophila SB210]	65.38	130	6e-62	10.7656	138.393	100.288
contig_359	gi|678337715|emb|CDW75338.1|	UNKNOWN [Stylonychia lemnae]	33.85	449	1e-75	0.139484	0.245974	108.885
contig_365	gi|145501675|ref|XP_001436818.1|	hypothetical protein [Paramecium tetraurelia strain d4-2]	30.61	245	2e-24	0.332408	4.44151	32.1059
contig_366	gi|145501675|ref|XP_001436818.1|	hypothetical protein [Paramecium tetraurelia strain d4-2]	31.91	257	1e-32	0.263402	0.86566	77.2554
contig_367	gi|118376618|ref|XP_001021490.1|	proteasome subunit beta type protein [Tetrahymena thermophila SB210]	61.46	192	9e-79	0.746123	254.49	148.497
contig_368	gi|494815008|ref|WP_007550416.1|	membrane protein [Candidatus Nitrosoarchaeum koreensis]	32.27	220	6e-35	46.345	46.1166	729.55
contig_370	gi|403357945|gb|EJY78606.1|	60S ribosomal protein L13 [Oxytricha trifallax]	53.55	211	1e-65	56.2916	498.537	440.408
contig_371	gi|145511662|ref|XP_001441753.1|	hypothetical protein [Paramecium tetraurelia strain d4-2]	32.27	629	1e-104	0.0491312	1.91477	27.0445
contig_374	gi|118365631|ref|XP_001016036.1|	CAS/CSE protein, carboxy-terminal protein [Tetrahymena thermophila SB210]	36.53	1002	0	7.00636	36.0043	20.7992
contig_381	gi|403364681|gb|EJY82110.1|	Alpha-mannosidase [Oxytricha trifallax]	46.17	665	8e-178	442.888	165.595	420.165
contig_382	gi|829196782|ref|XP_012656085.1|	JmjC domain protein [Tetrahymena thermophila SB210]	55.96	218	4e-81	7.49117	22.6996	6.03558
contig_388	gi|301119845|ref|XP_002907650.1|	pyruvate kinase [Phytophthora infestans T30-4]	31.37	204	3e-15	157.487	24.0731	72.7782
contig_394	gi|118381050|ref|XP_001023687.1|	MORN motif protein [Tetrahymena thermophila SB210]	57.65	307	2e-107	0.590123	3.66596	36.9373
contig_395	gi|145550207|ref|XP_001460782.1|	hypothetical protein [Paramecium tetraurelia strain d4-2]	69.78	278	6e-133	176.224	3148.93	851.458
contig_396	gi|146163103|ref|XP_001010758.2|	eukaryotic porin protein [Tetrahymena thermophila SB210]	34.16	202	1e-30	0.133477	17.8106	610.115
contig_397	gi|669304044|gb|KFD47630.1|	hypothetical protein M513_11493 [Trichuris suis]	73.17	205	4e-107	35.2545	496.216	271.475
contig_398	gi|669304044|gb|KFD47630.1|	hypothetical protein M513_11493 [Trichuris suis]	73.17	205	4e-107	79.1919	606.516	298.257
contig_403	gi|829166513|ref|XP_001014470.2|	HELP domain protein [Tetrahymena thermophila SB210]	44.3	1377	0	0.873804	0.806296	15.1338
contig_404	gi|829183330|ref|XP_001020931.2|	hypothetical protein TTHERM_00794120 [Tetrahymena thermophila SB210]	38.6	114	8e-16	4.11298	25.8588	25.9491
contig_411	gi|678341603|emb|CDW73357.1|	endoplasmin homolog [Stylonychia lemnae]	50.95	789	0	1.80501	33.4733	315.291
contig_415	gi|145524659|ref|XP_001448157.1|	hypothetical protein [Paramecium tetraurelia strain d4-2]	65.55	4418	0	0.847521	0.10755	36.3611
contig_416	gi|145519912|ref|XP_001445817.1|	hypothetical protein [Paramecium tetraurelia strain d4-2]	33.64	2316	0	3.38498	6.37444	24.8112
contig_417	gi|471233936|ref|XP_004039207.1|	signal recognition particle 54 kda protein srp54, putative [Ichthyophthirius multifiliis]	67.75	493	0	1.8496	22.9516	43.5588
contig_418	gi|229594319|ref|XP_001030083.3|	40S ribosomal protein S3 [Tetrahymena thermophila SB210]	67.39	230	3e-103	54.6434	835.269	499.521
contig_421	gi|829101426|ref|XP_001007992.2|	hypothetical protein TTHERM_00001120 [Tetrahymena thermophila SB210]	30.57	265	4e-13	12.8956	8.6294	53.1859
contig_426	gi|403361625|gb|EJY80514.1|	Pirin [Oxytricha trifallax]	62.73	110	1e-42	20.3398	5.33718	13.4587
contig_428	gi|118355320|ref|XP_001010920.1|	WD domain, G-beta repeat protein [Tetrahymena thermophila SB210]	75.68	658	0	0.215315	0.403431	285.736
contig_430	gi|229595561|ref|XP_001016594.3|	hypothetical protein TTHERM_00189180 [Tetrahymena thermophila SB210]	95.59	136	3e-82	3.22272	16.1171	6103.62
contig_433	gi|145533969|ref|XP_001452729.1|	hypothetical protein [Paramecium tetraurelia strain d4-2]	78.1	420	0	1.64727	0.943153	47.585
contig_434	gi|829187284|ref|XP_001033299.2|	Serine/Threonine kinase domain protein [Tetrahymena thermophila SB210]	53.18	267	1e-86	0.0333095	0.220275	7.53489
contig_435	gi|829192364|ref|XP_012655467.1|	RuBisCO LSMT substrate-binding protein [Tetrahymena thermophila SB210]	37.5	184	1e-27	0.0239046	2.68738	16.1793
contig_436	gi|829197937|ref|XP_001026932.2|	DnaK protein [Tetrahymena thermophila SB210]	52.11	332	5e-111	27.6729	121.747	47.5369
contig_438	gi|118358030|ref|XP_001012263.1|	heat shock 70 kDa protein [Tetrahymena thermophila SB210]	74.96	619	0	774.848	1386.41	391.251
contig_439	gi|873234107|emb|CEM02332.1|	unnamed protein product [Vitrella brassicaformis CCMP3155]	71.01	169	3e-85	117.897	685.636	411.822
contig_442	gi|326503270|dbj|BAJ99260.1|	predicted protein [Hordeum vulgare subsp. vulgare]	53.6	125	3e-39	229.883	356.507	730.28
contig_444	gi|471223529|ref|XP_004030541.1|	hypothetical protein IMG5_158830 [Ichthyophthirius multifiliis]	32.53	249	2e-37	25.2966	2.11347	60.1704
contig_449	gi|829146949|ref|XP_001010128.2|	HELP domain protein [Tetrahymena thermophila SB210]	44.41	2351	0	0.414718	2.05472	51.021
contig_451	gi|1352344|sp|P32186.2|EF1A_PUCGR	RecName: Full=Elongation factor 1-alpha; Short=EF-1-alpha	72.5	440	0	1593.94	1885.2	182.334
contig_454	gi|831474800|ref|XP_012705250.1|	PREDICTED: tenascin-like [Fundulus heteroclitus]	28.17	607	2e-29	4.35482	0.845893	148.909
contig_455	gi|829169672|ref|XP_001015842.3|	radial spoke head-like protein [Tetrahymena thermophila SB210]	46.05	456	2e-128	0.342431	0.161031	8.00787
contig_456	gi|471221290|ref|XP_004027587.1|	ATP synthase delta subunit precursor, putative [Ichthyophthirius multifiliis]	58.73	189	2e-75	5.78708	528.635	331.873
contig_457	gi|678315560|emb|CDW86770.1|	UNKNOWN [Stylonychia lemnae]	36.44	247	1e-38	0.0533398	0.117578	99.1419
contig_460	gi|118380290|ref|XP_001023309.1|	S-adenosylmethionine synthetase protein [Tetrahymena thermophila SB210]	67.26	391	0	2.68786	447.081	11.2636
contig_461	gi|829198436|ref|XP_001027254.2|	Myb-like DNA-binding domain protein [Tetrahymena thermophila SB210]	74.55	165	1e-80	0.270093	3.64028	13.5347
contig_464	gi|146164485|ref|XP_001013065.2|	hypothetical protein TTHERM_00293330 [Tetrahymena thermophila SB210]	46.53	144	2e-29	1.19843	6.12	765.45
contig_467	gi|449102256|gb|AGE89261.1|	40S ribosomal protein S23 [Cryptocaryon irritans]	99.29	141	8e-94	1.58628	703.197	345.375
contig_472	gi|145501723|ref|XP_001436842.1|	hypothetical protein [Paramecium tetraurelia strain d4-2]	51.17	342	1e-102	0.96592	0.162225	108.826
contig_473	gi|145517863|ref|XP_001444809.1|	hypothetical protein [Paramecium tetraurelia strain d4-2]	32.57	482	2e-64	7.39346	2.51396	810.792
contig_479	gi|146179561|ref|XP_001020619.2|	tetratricopeptide repeat protein [Tetrahymena thermophila SB210]	45.02	1304	0	0.21938	6.42079	27.5801
contig_480	gi|471223074|ref|XP_004030324.1|	hypothetical protein IMG5_163190 [Ichthyophthirius multifiliis]	56.16	203	1e-75	3.12065	451.509	62.2038
contig_487	gi|146185707|ref|XP_001032358.2|	60S acidic ribosomal protein P0 [Tetrahymena thermophila SB210]	52.56	312	3e-95	67.8472	534.708	293.548
contig_489	gi|829187088|ref|XP_001022649.2|	zinc finger, C3HC4 type (RING finger) protein [Tetrahymena thermophila SB210]	36.73	147	1e-19	0.0693517	0.504484	3.11887
contig_493	gi|118381728|ref|XP_001024024.1|	amine-terminal domain guanylate-binding protein [Tetrahymena thermophila SB210]	70.97	155	2e-73	0	0	19.3124
contig_500	gi|829100742|ref|XP_001007749.3|	hypothetical protein TTHERM_00068120 [Tetrahymena thermophila SB210]	52.05	146	3e-46	17.0711	676.337	600.413
contig_501	gi|471220807|ref|XP_004027356.1|	hypothetical protein IMG5_184810 [Ichthyophthirius multifiliis]	70.44	318	3e-166	6.54664	722.184	262.449
contig_505	gi|536630640|gb|AGU38301.1|	14-3-3 protein [Cryptocaryon irritans]	91.07	224	2e-136	10.6852	365.21	379.075
contig_506	gi|536630640|gb|AGU38301.1|	14-3-3 protein [Cryptocaryon irritans]	87.06	201	3e-126	2.66529	74.7715	125.297
contig_507	gi|146161423|ref|XP_001007105.2|	CAMP-dependent kinase, regulatory protein [Tetrahymena thermophila SB210]	53.87	297	1e-98	24.6753	4.23161	170.731
contig_508	gi|145478411|ref|XP_001425228.1|	hypothetical protein [Paramecium tetraurelia strain d4-2]	56.91	673	0	0.754693	3.01823	7.35366
contig_509	gi|829185106|ref|XP_001032872.2|	dynein-1-alpha heavy chain, flagellar inner arm I1 complex protein, putative [Tetrahymena thermophila SB210]	69.96	1408	0	0.204637	0.046564	81.2232
contig_515	gi|829169404|ref|XP_001015658.3|	Ulp1 protease family, carboxy-terminal domain protein [Tetrahymena thermophila SB210]	35.16	256	5e-31	43.2379	4.55508	42.7129
contig_518	gi|145476333|ref|XP_001424189.1|	hypothetical protein [Paramecium tetraurelia strain d4-2]	70.55	163	1e-74	486.286	215.785	237.048
contig_521	gi|145475217|ref|XP_001423631.1|	hypothetical protein [Paramecium tetraurelia strain d4-2]	56.48	193	3e-66	48.7362	303.258	364.608
contig_523	gi|170585690|ref|XP_001897615.1|	Deoxyribonuclease II family protein [Brugia malayi]	28.24	347	2e-29	0.0456201	0	86.5784
contig_527	gi|471228361|ref|XP_004035063.1|	mcm2-3-5 family protein, putative [Ichthyophthirius multifiliis]	58.6	860	0	1.85912	93.2031	226.627
contig_528	gi|829187131|ref|XP_001022683.3|	EXS family protein [Tetrahymena thermophila SB210]	32.15	759	1e-98	3.67705	6.25946	2.39921
contig_532	gi|829117074|ref|XP_012651124.1|	DNA replication licensing factor MCM4 [Tetrahymena thermophila SB210]	55.04	516	0	0.725038	64.7052	332.336
contig_533	gi|145478939|ref|XP_001425492.1|	hypothetical protein [Paramecium tetraurelia strain d4-2]	52.87	157	7e-53	5.31366	1290.06	217.81
contig_534	gi|471219878|ref|XP_004025024.1|	hypothetical protein IMG5_193720 [Ichthyophthirius multifiliis]	51.02	98	1e-22	19.8266	26.6179	34.7694
contig_536	gi|146181768|ref|XP_001023373.2|	26S proteasome non-ATPase regulatory subunit 3, putative [Tetrahymena thermophila SB210]	47.73	463	5e-152	0.71793	133.447	69.3701
contig_541	gi|829181501|ref|XP_001020198.2|	dynein heavy chain 2, putative [Tetrahymena thermophila SB210]	58.87	4513	0	0.109561	0.0601493	28.6686
contig_544	gi|829170122|ref|XP_001015942.2|	oxoglutarate dehydrogenase (succinyl-transferring), E1 component [Tetrahymena thermophila SB210]	47.26	821	0	2.72913	60.3793	38.1253
contig_546	gi|145539950|ref|XP_001455665.1|	hypothetical protein [Paramecium tetraurelia strain d4-2]	53.4	382	3e-140	1.58165	0.464865	121.972
contig_547	gi|118354413|ref|XP_001010469.1|	protein kinase [Tetrahymena thermophila SB210]	30.29	340	4e-20	7.81721	32.2431	2.59973
contig_549	gi|471222044|ref|XP_004029830.1|	hypothetical protein IMG5_172240 [Ichthyophthirius multifiliis]	38.41	656	2e-125	0.324066	0.119058	27.5203
contig_550	gi|829167430|ref|XP_001014924.2|	EF hand protein [Tetrahymena thermophila SB210]	34.18	3414	0	0.413992	0.75598	8.46733
contig_554	gi|403332608|gb|EJY65335.1|	Calpain-like protein [Oxytricha trifallax]	31.62	253	7e-28	0.189773	2.10835	107.261
contig_555	gi|118385633|ref|XP_001025944.1|	receptor of activated kinase C 1A, component of 40S small ribosomal subunit [Tetrahymena thermophila SB210]	61.45	332	4e-147	81.6889	1892.94	921.07
contig_557	gi|403369380|gb|EJY84535.1|	ATP synthase subunit beta [Oxytricha trifallax]	89.94	308	0	2.70513	678.094	177.565
contig_558	gi|326489911|dbj|BAJ94029.1|	predicted protein [Hordeum vulgare subsp. vulgare]	90.34	238	1e-155	1.50213	145.85	315.218
contig_560	gi|145488707|ref|XP_001430357.1|	hypothetical protein [Paramecium tetraurelia strain d4-2]	33.59	524	4e-73	3.03971	8.84758	1.19063
contig_561	gi|471223711|ref|XP_004030624.1|	hypothetical protein IMG5_156530 [Ichthyophthirius multifiliis]	27.97	286	3e-15	0.408909	1.56238	188.982
contig_563	gi|145494097|ref|XP_001433043.1|	hypothetical protein [Paramecium tetraurelia strain d4-2]	39.61	356	1e-57	61.5069	0.644243	12.6157
contig_564	gi|145481471|ref|XP_001426758.1|	hypothetical protein [Paramecium tetraurelia strain d4-2]	56.11	442	6e-179	3.67602	382.568	234.566
contig_567	gi|471221671|ref|XP_004029653.1|	hypothetical protein IMG5_176030 [Ichthyophthirius multifiliis]	70	50	3e-13	0.777996	0.881979	52.3319
contig_574	gi|403343762|gb|EJY71212.1|	Calpain-like protein [Oxytricha trifallax]	31.48	270	3e-24	0.0195355	0.0516752	51.3599
contig_578	gi|471230764|ref|XP_004036613.1|	hypothetical protein IMG5_076570 [Ichthyophthirius multifiliis]	41.18	153	1e-27	4.23024	216.185	120.572
contig_580	gi|829154693|ref|XP_001011076.2|	bromodomain protein [Tetrahymena thermophila SB210]	32.96	534	2e-75	26.1334	15.2245	22.5192
contig_586	gi|449075585|gb|AGE83228.1|	ribosomal protein L22 [Cryptocaryon irritans]	100	124	6e-81	81.852	998.77	421.155
contig_588	gi|145529498|ref|XP_001450532.1|	hypothetical protein [Paramecium tetraurelia strain d4-2]	28.99	276	2e-19	1.63084	0.71898	26.1773
contig_589	gi|145511448|ref|XP_001441649.1|	hypothetical protein [Paramecium tetraurelia strain d4-2]	69.54	174	1e-80	30.0904	8.12392	102.832
contig_590	gi|829173382|ref|XP_001017227.2|	HECT domain and RCC1-like domain protein [Tetrahymena thermophila SB210]	45.82	766	0	5.47602	9.15874	11.0402
contig_596	gi|156095444|ref|XP_001613757.1|	40S ribosomal protein S9 [Plasmodium vivax Sal-1]	74.47	188	6e-83	200.209	779.275	143.13
contig_597	gi|156087070|ref|XP_001610942.1|	ribosomal protein S25 [Babesia bovis T2Bo]	58.59	99	6e-33	9.06643	498.251	343.49
contig_598	gi|118352606|ref|XP_001009574.1|	phospholipid-translocating P-type ATPase, flippase family protein [Tetrahymena thermophila SB210]	61.92	428	0	1.43036	8.51931	1.80623
contig_599	gi|829188620|ref|XP_001032727.2|	hypothetical protein TTHERM_00530160 [Tetrahymena thermophila SB210]	32.18	463	3e-32	0.0955367	0.0421189	5.97208
contig_602	gi|829187999|ref|XP_001030649.2|	protozoan/cyanobacterial globin family protein [Tetrahymena thermophila SB210]	29.72	387	4e-31	0.133935	1.2653	166.105
contig_603	gi|403354210|gb|EJY76658.1|	NADH-quinone oxidoreductase, F subunit family protein [Oxytricha trifallax]	82.11	436	0	1.74796	225.424	144.958
contig_605	gi|146185744|ref|XP_001032420.2|	transmembrane protein, putative [Tetrahymena thermophila SB210]	31.47	143	2e-12	10.0564	251.942	136.372
contig_608	gi|829158927|ref|XP_012651984.1|	pyruvate dehydrogenase E1 beta subunit [Tetrahymena thermophila SB210]	67.86	336	3e-169	13.2142	7.85113	83.2401
contig_612	gi|678345525|emb|CDW71379.1|	calpain family cysteine protease containing protein [Stylonychia lemnae]	38.38	198	2e-25	90.6402	2.00014	7.7705
contig_617	gi|145504717|ref|XP_001438325.1|	hypothetical protein [Paramecium tetraurelia strain d4-2]	34.31	443	1e-70	0.556196	0.275859	29.4374
contig_618	gi|829179681|ref|XP_001027021.2|	transmembrane protein, putative [Tetrahymena thermophila SB210]	33.33	246	5e-35	2.62672	0.25734	134.01
contig_626	gi|1729874|sp|P54408.1|TCPG_TETPY	RecName: Full=T-complex protein 1 subunit gamma; Short=TCP-1-gamma; AltName: Full=CCT-gamma	69.05	559	0	0.861382	290.705	413.463
contig_629	gi|146164447|ref|XP_001013140.2|	Rieske iron-sulfur protein, ubiquinol-cytochrome C reductase iron-sulfur subunit [Tetrahymena thermophila SB210]	75.95	158	5e-87	12.0854	447.171	361.923
contig_632	gi|124088843|ref|XP_001347257.1|	40s ribosomal protein S15 [Paramecium tetraurelia strain d4-2]	62.5	136	6e-51	30.6595	506.599	290.155
contig_634	gi|873229699|emb|CEM12713.1|	unnamed protein product [Vitrella brassicaformis CCMP3155]	63.79	417	0	9.5488	1718.34	126.078
contig_637	gi|145481781|ref|XP_001426913.1|	hypothetical protein [Paramecium tetraurelia strain d4-2]	51.9	158	2e-49	1.18129	20.4311	54.8822
contig_638	gi|678319886|emb|CDW84523.1|	u2 snrnp auxiliary small [Stylonychia lemnae]	61.25	240	1e-105	6.74241	28.4431	104.667
contig_639	gi|678319886|emb|CDW84523.1|	u2 snrnp auxiliary small [Stylonychia lemnae]	61.51	239	2e-105	0.576676	7.77541	56.3852
contig_640	gi|145517863|ref|XP_001444809.1|	hypothetical protein [Paramecium tetraurelia strain d4-2]	32.26	468	2e-62	0.213495	0.0522904	87.9796
contig_643	gi|145514105|ref|XP_001442963.1|	hypothetical protein [Paramecium tetraurelia strain d4-2]	35.45	220	4e-25	0.118541	0.139362	58.3213
contig_646	gi|145483021|ref|XP_001427533.1|	hypothetical protein [Paramecium tetraurelia strain d4-2]	70.24	205	1e-102	0.867255	453.236	399.901
contig_652	gi|829167143|ref|XP_001014744.3|	MORN motif protein [Tetrahymena thermophila SB210]	66.36	327	4e-139	0.749464	3.30413	34.279
contig_657	gi|145490309|ref|XP_001431155.1|	hypothetical protein [Paramecium tetraurelia strain d4-2]	66.07	333	2e-140	80.203	1148.19	756.568
contig_659	gi|829194172|ref|XP_001025035.2|	BNR/Asp-box protein [Tetrahymena thermophila SB210]	41.26	887	0	0.0104287	2.61146	65.4813
contig_662	gi|829174696|ref|XP_001033206.2|	bZIP transcription factor [Tetrahymena thermophila SB210]	41.33	196	4e-30	6.41713	6.89985	13.7241
contig_663	gi|145534478|ref|XP_001452983.1|	hypothetical protein [Paramecium tetraurelia strain d4-2]	30.87	473	7e-72	2.16741	33.1202	48.2017
contig_667	gi|146185140|ref|XP_001031057.2|	elongation factor 2, putative [Tetrahymena thermophila SB210]	71.98	828	0	0.287253	158.398	163.516
contig_671	gi|145514065|ref|XP_001442943.1|	hypothetical protein [Paramecium tetraurelia strain d4-2]	86.61	112	3e-62	3.2204	3.51392	1483.94
contig_674	gi|403343762|gb|EJY71212.1|	Calpain-like protein [Oxytricha trifallax]	34.3	172	6e-13	9.25264	24.8626	113.452
contig_677	gi|367007276|ref|XP_003688368.1|	hypothetical protein TPHA_0N01530 [Tetrapisispora phaffii CBS 4417]	34.76	489	5e-15	50.8645	2.81974	7.04428
contig_682	gi|829150906|ref|XP_001010760.3|	pyruvate kinase complex alpha subunit [Tetrahymena thermophila SB210]	60.56	213	5e-78	57.3852	2.28079	246.26
contig_683	gi|471229727|ref|XP_004035705.1|	regulator of chromosome condensation, putative [Ichthyophthirius multifiliis]	37.5	304	3e-62	2.40417	259.424	114.44
contig_684	gi|678314921|emb|CDW87097.1|	phosphoenolpyruvate carboxykinase [Stylonychia lemnae]	58.53	586	0	2.09412	1793.41	302.724
contig_685	gi|471222679|ref|XP_004030136.1|	hypothetical protein IMG5_166940 [Ichthyophthirius multifiliis]	57.71	350	4e-133	0.211161	9.61968	137.211
contig_687	gi|118371070|ref|XP_001018735.1|	eukaryotic peptide chain release factor subunit 1 [Tetrahymena thermophila SB210]	62.92	418	0	17.1167	24.9942	126.435
contig_689	gi|145479225|ref|XP_001425635.1|	hypothetical protein [Paramecium tetraurelia strain d4-2]	45.88	85	1e-14	0.052241	0	75.7908
contig_692	gi|145518001|ref|XP_001444878.1|	hypothetical protein [Paramecium tetraurelia strain d4-2]	49.21	191	3e-54	68.1246	405.144	166.439
contig_693	gi|449102228|gb|AGE89247.1|	ribosomal protein S8 [Cryptocaryon irritans]	100	97	1e-63	389.994	824.542	490.251
contig_694	gi|146185140|ref|XP_001031057.2|	elongation factor 2, putative [Tetrahymena thermophila SB210]	72.08	838	0	1132.74	873.907	145.443
contig_696	gi|403348770|gb|EJY73829.1|	hypothetical protein OXYTRI_04918 [Oxytricha trifallax]	43.61	720	2e-180	54.3675	1.04293	0.681212
contig_700	gi|471221022|ref|XP_004027459.1|	hypothetical protein IMG5_182990 [Ichthyophthirius multifiliis]	81.11	180	2e-99	111.381	527.595	145.264
contig_701	gi|124088485|ref|XP_001347119.1|	T-complex protein 1, eta subunit [Paramecium tetraurelia strain d4-2]	71.54	246	5e-124	0.135421	66.5683	68.8032
contig_702	gi|829184402|ref|XP_001021672.2|	TLD protein [Tetrahymena thermophila SB210]	38.49	304	2e-65	3.18559	6.33995	5.73048
contig_703	gi|118384905|ref|XP_001025591.1|	zinc carboxypeptidase family protein, putative [Tetrahymena thermophila SB210]	53.57	631	0	0.18224	2.8182	65.1996
contig_706	gi|449102230|gb|AGE89248.1|	ribosomal protein L37 [Cryptocaryon irritans]	97.89	95	1e-59	224.108	381.974	61.9442
contig_709	gi|829176014|ref|XP_001018236.2|	kelch motif protein [Tetrahymena thermophila SB210]	39.51	405	2e-77	0.0231796	0.0102191	30.8768
contig_710	gi|118361371|ref|XP_001013914.1|	vacuolar type H+-ATPase proteolipid subunit [Tetrahymena thermophila SB210]	80.95	147	1e-74	3.42431	272.303	63.8165
contig_711	gi|145522494|ref|XP_001447091.1|	hypothetical protein [Paramecium tetraurelia strain d4-2]	89.31	477	0	1.69791	182.407	60.5979
contig_716	gi|145508131|ref|XP_001440015.1|	hypothetical protein [Paramecium tetraurelia strain d4-2]	70.33	300	3e-150	0.31611	0.418086	84.2301
contig_719	gi|145535434|ref|XP_001453450.1|	hypothetical protein [Paramecium tetraurelia strain d4-2]	46.37	772	0	14.399	4.14585	11.945
contig_720	gi|145476333|ref|XP_001424189.1|	hypothetical protein [Paramecium tetraurelia strain d4-2]	69.94	163	2e-74	144.045	426.454	284.771
contig_721	gi|229594609|ref|XP_001022889.3|	hypothetical protein TTHERM_00578880 [Tetrahymena thermophila SB210]	36.92	214	4e-33	0	0.431534	163.471
contig_723	gi|145479637|ref|XP_001425841.1|	hypothetical protein [Paramecium tetraurelia strain d4-2]	44.13	426	3e-110	15.6085	6.05133	50.7026
contig_726	gi|471227687|ref|XP_004034751.1|	poly adp-ribose polymerase member 1, putative [Ichthyophthirius multifiliis]	47.56	307	3e-83	0.206533	10.4711	19.8767
contig_728	gi|536630640|gb|AGU38301.1|	14-3-3 protein [Cryptocaryon irritans]	88.66	194	2e-120	16.7119	1232.37	706.785
contig_729	gi|145522494|ref|XP_001447091.1|	hypothetical protein [Paramecium tetraurelia strain d4-2]	88.87	476	0	33.2729	114.68	2.11063
contig_730	gi|145522494|ref|XP_001447091.1|	hypothetical protein [Paramecium tetraurelia strain d4-2]	89.31	477	0	6.24005	348.725	132.343
contig_731	gi|118349055|ref|XP_001033404.1|	cytosolic Fe-S cluster assembly factor nubp1 protein [Tetrahymena thermophila SB210]	63.11	328	1e-141	369.638	38.2781	14.6188
contig_732	gi|145480345|ref|XP_001426195.1|	hypothetical protein [Paramecium tetraurelia strain d4-2]	48.05	3513	0	0.15471	0.141593	34.3458
contig_733	gi|471221128|ref|XP_004027509.1|	tubulin beta, putative [Ichthyophthirius multifiliis]	97.19	356	0	2.29116	327.137	926.771
contig_744	gi|471233822|ref|XP_004039089.1|	hypothetical protein IMG5_034130 [Ichthyophthirius multifiliis]	83.83	439	0	0.66734	11.1882	107.196
contig_745	gi|829189175|ref|XP_001023175.2|	dynein heavy chain 7, axonemal protein [Tetrahymena thermophila SB210]	48.32	4501	0	0.283827	0.63555	10.8487
contig_746	gi|146161423|ref|XP_001007105.2|	CAMP-dependent kinase, regulatory protein [Tetrahymena thermophila SB210]	54.47	380	2e-128	0.400112	6.36985	39.2264
contig_748	gi|145481471|ref|XP_001426758.1|	hypothetical protein [Paramecium tetraurelia strain d4-2]	53.57	364	9e-134	0.126803	358.429	168.614
contig_752	gi|829101679|ref|XP_001008246.2|	cyclin-dependent kinase-like Serine/Threonine kinase family protein [Tetrahymena thermophila SB210]	43.1	116	3e-18	94.293	419.046	125.791
contig_757	gi|145509737|ref|XP_001440807.1|	hypothetical protein [Paramecium tetraurelia strain d4-2]	37.77	797	2e-139	126.273	88.2131	61.5257
contig_761	gi|118398961|ref|XP_001031807.1|	Sm protein B domain protein [Tetrahymena thermophila SB210]	69.09	110	1e-45	85.2022	21.8765	28.4775
contig_763	gi|403353622|gb|EJY76352.1|	GTP-binding nuclear protein spi1 [Oxytricha trifallax]	73.27	217	1e-112	286.572	812.698	144.209
contig_765	gi|829198805|ref|XP_001027468.2|	acyl-CoA synthetase (AMP-forming)/AMP-acid ligase II [Tetrahymena thermophila SB210]	35.37	311	2e-53	1.26803	166.764	146.995
contig_766	gi|118348800|ref|XP_001007873.1|	peptidyl-prolyl cis-trans isomerase, cyclophilin-type protein [Tetrahymena thermophila SB210]	69.94	163	5e-79	24.8354	8.97216	8.80329
contig_771	gi|829185155|ref|XP_001032927.2|	dynein intermediate chain 2 [Tetrahymena thermophila SB210]	70.74	598	0	7.29864	0.344536	0.77822
contig_775	gi|678328116|emb|CDW80320.1|	transcription elongation factor spt5 [Stylonychia lemnae]	30.41	661	1e-71	0	0.407692	33.1316
contig_779	gi|403338689|gb|EJY68588.1|	carbonic anhydrase [Oxytricha trifallax]	33.63	223	5e-26	0.106782	0.0941528	86.391
contig_780	gi|829100874|ref|XP_001007619.3|	hypothetical protein TTHERM_00058860 [Tetrahymena thermophila SB210]	41.09	129	4e-11	0.162308	12.3434	48.2118
contig_781	gi|829170224|ref|XP_001016015.2|	clathrin heavy chain [Tetrahymena thermophila SB210]	55.06	1373	0	0.0779237	3.2808	4.19941
contig_783	gi|146174372|ref|XP_001019344.2|	glucokinase [Tetrahymena thermophila SB210]	29.46	370	9e-44	12.5614	42.951	67.8703
contig_784	gi|829185970|ref|XP_001022060.2|	dynein heavy chain, amine-terminal region protein [Tetrahymena thermophila SB210]	50.26	3510	0	0.798377	0.15683	11.7185
contig_785	gi|145476451|ref|XP_001424248.1|	hypothetical protein [Paramecium tetraurelia strain d4-2]	63.38	142	2e-58	368.171	393.703	246.101
contig_788	gi|471229321|ref|XP_004035523.1|	hypothetical protein IMG5_098730 [Ichthyophthirius multifiliis]	51.43	175	2e-46	0	0.407411	0.961055
contig_791	gi|829197598|ref|XP_001026745.2|	origin recognition complex subunit 1, putative [Tetrahymena thermophila SB210]	39.77	259	5e-45	1.5844	14.1448	45.8438
contig_793	gi|678328085|emb|CDW80335.1|	protein kinase domain containing protein [Stylonychia lemnae]	52.91	206	7e-63	11.1194	3.40491	17.8177
contig_796	gi|749156397|ref|XP_011129827.1|	putative serine/threonine-protein kinase [Gregarina niphandrodes]	35.88	170	2e-30	0.0957827	0.0422273	2.8645
contig_797	gi|145530261|ref|XP_001450908.1|	hypothetical protein [Paramecium tetraurelia strain d4-2]	67.74	310	2e-149	0.248128	0	13.9804
contig_799	gi|829191207|ref|XP_001023644.2|	amine-terminal domain cyclin [Tetrahymena thermophila SB210]	48.39	155	1e-44	0.416369	3.79363	18.8809
contig_801	gi|146161423|ref|XP_001007105.2|	CAMP-dependent kinase, regulatory protein [Tetrahymena thermophila SB210]	59.66	119	3e-37	0.46624	0.0685165	211.564
contig_802	gi|678324357|emb|CDW82236.1|	calpain family cysteine protease containing protein [Stylonychia lemnae]	32.63	331	7e-35	0.375292	8.14661	94.2251
contig_805	gi|471223624|ref|XP_004030584.1|	hypothetical protein IMG5_157590 [Ichthyophthirius multifiliis]	34.3	309	4e-34	0.233837	1.27832	27.531
contig_812	gi|118389890|ref|XP_001027990.1|	deoxynucleoside kinase [Tetrahymena thermophila SB210]	44.09	220	5e-51	9.14392	1.63983	503.192
contig_813	gi|829191323|ref|XP_001029950.2|	ATP-dependent DNA helicase, RecQ family protein [Tetrahymena thermophila SB210]	36.66	742	1e-138	0.1199	3.1152	9.06595
contig_816	gi|332273842|gb|AEE39297.1|	agglutination/immobilization antigen [Cryptocaryon irritans]	98.64	295	0	0.276792	0.0871631	78.1725
contig_818	gi|829185155|ref|XP_001032927.2|	dynein intermediate chain 2 [Tetrahymena thermophila SB210]	69.29	622	0	0.213563	0.282458	66.534
contig_823	gi|471235527|ref|XP_004039665.1|	SMC4 structural maintenance of chromosomes 4, putative [Ichthyophthirius multifiliis]	38.95	1281	0	1.64331	2.61278	53.578
contig_826	gi|403371460|gb|EJY85611.1|	Cathepsin B [Oxytricha trifallax]	50.43	234	7e-78	1746.63	1310.06	129.38
contig_827	gi|118370235|ref|XP_001018319.1|	pre-RNA processing PIH1/Nop17 protein [Tetrahymena thermophila SB210]	44.09	220	2e-56	16.5997	3.8624	53.777
contig_834	gi|118363164|ref|XP_001014799.1|	transmembrane protein, putative [Tetrahymena thermophila SB210]	49.11	169	3e-51	2.72828	277.829	115.15
contig_836	gi|145528626|ref|XP_001450107.1|	hypothetical protein [Paramecium tetraurelia strain d4-2]	33.22	304	3e-26	22.8193	10.4688	13.7351
contig_837	gi|145534239|ref|XP_001452864.1|	hypothetical protein [Paramecium tetraurelia strain d4-2]	37.14	140	6e-23	6.99318	27.2448	101.664
contig_838	gi|829185173|ref|XP_012654513.1|	kinase domain protein [Tetrahymena thermophila SB210]	33.94	221	7e-32	0.759094	1.12947	104.248
contig_840	gi|146162841|ref|XP_001010221.2|	ribosomal protein L35 [Tetrahymena thermophila SB210]	61.48	122	1e-38	158.867	1095.78	344.812
contig_841	gi|471236641|ref|XP_004040133.1|	leucine rich repeat protein [Ichthyophthirius multifiliis]	40.9	401	3e-75	2.74451	0.168475	4.24959
contig_842	gi|145539662|ref|XP_001455521.1|	hypothetical protein [Paramecium tetraurelia strain d4-2]	52.71	129	1e-30	0.0731557	0.0645037	262.384
contig_843	gi|829165350|ref|XP_001014000.2|	transmembrane amino acid transporter protein [Tetrahymena thermophila SB210]	28.57	441	1e-35	49.9139	1.79143	12.4189
contig_847	gi|118378397|ref|XP_001022374.1|	MT-a70 family protein [Tetrahymena thermophila SB210]	62.66	316	1e-135	1.89283	8.84156	16.8019
contig_848	gi|118378274|ref|XP_001022313.1|	kinesin motor catalytic domain protein [Tetrahymena thermophila SB210]	66.71	727	0	0.982979	0.438848	25.2704
contig_850	gi|829166970|ref|XP_001014639.2|	TraB family protein [Tetrahymena thermophila SB210]	58.98	373	2e-160	6.25449	399.347	126.332
contig_852	gi|329668246|gb|AEB96255.1|	heat shock protein 70 [Miamiensis avidus]	78.31	604	0	8788.52	205.392	48.1093
contig_854	gi|829166951|ref|XP_001014626.2|	dynein heavy chain, cytoplasmic protein [Tetrahymena thermophila SB210]	59.06	4607	0	2.22423	24.5921	18.6569
contig_855	gi|145535221|ref|XP_001453349.1|	hypothetical protein [Paramecium tetraurelia strain d4-2]	37.59	689	8e-160	0.621053	0.514076	246.285
contig_859	gi|829177889|ref|XP_001018947.2|	erythronate-4-phosphate dehydrogenase [Tetrahymena thermophila SB210]	37.01	154	2e-16	0.199619	0	3.05225
contig_861	gi|146170576|ref|XP_001017592.2|	SURF1 family protein [Tetrahymena thermophila SB210]	42.02	257	4e-57	3.93618	391.649	159.411
contig_863	gi|829174237|ref|XP_001017606.2|	FYVE zinc finger protein [Tetrahymena thermophila SB210]	34.86	175	6e-11	4.20036	2.74858	6.62924
contig_872	gi|118354138|ref|XP_001010332.1|	anaphase-promoting complex protein [Tetrahymena thermophila SB210]	46.39	485	5e-136	0.129301	2.83597	111.879
contig_873	gi|829153652|ref|XP_001010949.2|	hypothetical protein TTHERM_00705200 [Tetrahymena thermophila SB210]	46.54	2763	0	0.537549	0.024622	17.5187
contig_875	gi|857978934|emb|CEO95172.1|	hypothetical protein PBRA_003938 [Plasmodiophora brassicae]	30.7	355	2e-41	15.7789	39.6428	64.7599
contig_877	gi|118362792|ref|XP_001014938.1|	asparagine synthetase [Tetrahymena thermophila SB210]	49.63	268	3e-81	0.689462	1276.01	213.626
contig_880	gi|229594832|ref|XP_001032435.3|	dynactin 5 p25 [Tetrahymena thermophila SB210]	53.23	186	2e-59	23.8245	31.5309	16.8819
contig_881	gi|829191707|ref|XP_001023875.2|	oxysterol-binding protein [Tetrahymena thermophila SB210]	38.4	724	2e-161	0.0982278	8.72602	3.5119
contig_884	gi|74829938|emb|CAI38970.1|	PMCA20 [Paramecium tetraurelia]	41.8	964	0	0.907778	2.59366	2.35526
contig_885	gi|829196692|ref|XP_001026252.2|	60S ribosomal protein L27 [Tetrahymena thermophila SB210]	63.09	149	3e-55	41.8712	343.81	90.5265
contig_887	gi|829168383|ref|XP_001015295.2|	inositol-3-phosphate synthase [Tetrahymena thermophila SB210]	67.76	428	0	0.0172202	25.5388	163.326
contig_888	gi|145517568|ref|XP_001444667.1|	hypothetical protein [Paramecium tetraurelia strain d4-2]	48.34	151	8e-39	747.31	133.187	80.5516
contig_889	gi|118374911|ref|XP_001020643.1|	quinoid dihydropteridine reductase, putative [Tetrahymena thermophila SB210]	47.6	229	2e-76	0.482165	40.2365	2.16839
contig_894	gi|471222253|ref|XP_004029929.1|	hypothetical protein IMG5_170250, partial [Ichthyophthirius multifiliis]	34.45	209	1e-28	0.14113	4.72868	15.4864
contig_895	gi|118370942|ref|XP_001018671.1|	leishmanolysin family protein [Tetrahymena thermophila SB210]	32.73	388	5e-46	3.10392	0.0339978	49.9746
contig_896	gi|145536848|ref|XP_001454146.1|	hypothetical protein [Paramecium tetraurelia strain d4-2]	36.34	410	1e-72	38.0942	5.59588	17.5958
contig_897	gi|403371438|gb|EJY85599.1|	hypothetical protein OXYTRI_16418 [Oxytricha trifallax]	24.67	673	1e-36	0.678152	27.4615	0.914932
contig_898	gi|146169365|ref|XP_001017128.2|	hypothetical protein TTHERM_00193750 [Tetrahymena thermophila SB210]	44.13	179	4e-42	3.02755	229.156	172.333
contig_900	gi|470436283|ref|XP_004338868.1|	deoxyribonuclease II, putative [Acanthamoeba castellanii str. Neff]	29.15	343	1e-39	0	0	120.295
contig_901	gi|145490917|ref|XP_001431458.1|	hypothetical protein [Paramecium tetraurelia strain d4-2]	28.57	182	4e-16	0	0	63.4984
contig_903	gi|145546811|ref|XP_001459088.1|	hypothetical protein [Paramecium tetraurelia strain d4-2]	59.79	97	2e-25	1.58539	4.08613	18.5237
contig_904	gi|118381933|ref|XP_001024126.1|	cytochrome C-type biogenesis protein CcmE [Tetrahymena thermophila SB210]	51.18	170	1e-58	31.1787	27.9853	32.0751
contig_905	gi|678307885|emb|CDW90693.1|	UNKNOWN [Stylonychia lemnae]	46.7	212	2e-61	0.372453	24.3675	179.492
contig_907	gi|118348986|ref|XP_001007966.1|	tetratricopeptide repeat protein [Tetrahymena thermophila SB210]	36.62	396	2e-72	0.847242	0.0439436	26.1223
contig_908	gi|145500308|ref|XP_001436137.1|	hypothetical protein [Paramecium tetraurelia strain d4-2]	48.31	89	2e-22	49.5941	7.15085	9.39492
contig_910	gi|829168383|ref|XP_001015295.2|	inositol-3-phosphate synthase [Tetrahymena thermophila SB210]	69.23	494	0	7.09268	61.3155	435.853
contig_911	gi|829184581|ref|XP_012654427.1|	tyrosine phosphatase [Tetrahymena thermophila SB210]	49.28	138	3e-38	60.5635	5.10725	17.8129
contig_915	gi|471218755|ref|XP_004023913.1|	prostaglandin e, putative [Ichthyophthirius multifiliis]	39.04	187	1e-27	579.482	464.632	803.51
contig_916	gi|829168888|ref|XP_001015443.3|	cytochrome C oxidase subunit Vb protein [Tetrahymena thermophila SB210]	51.18	594	0	1.17301	392.684	136.805
contig_918	gi|471221590|ref|XP_004027724.1|	protein kinase domain protein [Ichthyophthirius multifiliis]	30.17	590	4e-65	1.03045	0.526711	8.91897
contig_924	gi|145521130|ref|XP_001446420.1|	hypothetical protein [Paramecium tetraurelia strain d4-2]	58.15	454	2e-173	8.18133	147.424	31.4666
contig_925	gi|471228824|ref|XP_004035281.1|	hypothetical protein IMG5_102040 [Ichthyophthirius multifiliis]	48.92	231	4e-61	107.951	230.232	95.4765
contig_928	gi|145508820|ref|XP_001440354.1|	hypothetical protein [Paramecium tetraurelia strain d4-2]	62.5	208	2e-90	67.5425	53.802	91.2581
contig_931	gi|471223711|ref|XP_004030624.1|	hypothetical protein IMG5_156530 [Ichthyophthirius multifiliis]	26.65	319	1e-13	0.491769	1.57676	69.993
contig_932	gi|145496190|ref|XP_001434086.1|	hypothetical protein [Paramecium tetraurelia strain d4-2]	61.9	189	3e-78	4.36804	111.756	44.1079
contig_933	gi|403345366|gb|EJY72045.1|	Cell cycle regulator with zn-finger domain,putative [Oxytricha trifallax]	29.23	431	9e-46	0.307496	1.71715	14.812
contig_937	gi|829186513|ref|XP_001022370.2|	Dpy-30 motif protein [Tetrahymena thermophila SB210]	49.47	469	3e-139	0.510801	0.460626	23.358
contig_938	gi|145501673|ref|XP_001436817.1|	hypothetical protein [Paramecium tetraurelia strain d4-2]	30.38	316	7e-27	1.15692	0.575859	44.3756
contig_939	gi|145532140|ref|XP_001451831.1|	hypothetical protein [Paramecium tetraurelia strain d4-2]	33.11	438	4e-50	0.505591	0.15734	4.94871
contig_940	gi|118359642|ref|XP_001013059.1|	amine-terminal domain cyclin [Tetrahymena thermophila SB210]	31.52	165	7e-19	0.115674	0.169989	66.6905
contig_941	gi|118401823|ref|XP_001033231.1|	kelch motif protein [Tetrahymena thermophila SB210]	37.99	379	6e-66	0	0	7.71744
contig_945	gi|471225737|ref|XP_004031930.1|	hypothetical protein IMG5_134330 [Ichthyophthirius multifiliis]	38.26	379	1e-67	0.129714	0.636202	7.32833
contig_946	gi|146186256|ref|XP_001033258.2|	phosphoenolpyruvate carboxykinase [ATP] protein [Tetrahymena thermophila SB210]	48.91	552	0	0.320468	42.2296	25.0481
contig_948	gi|829183925|ref|XP_001021323.3|	sodium/hydrogen exchanger family protein [Tetrahymena thermophila SB210]	34.41	404	3e-79	10.6191	11.3248	10.9704
contig_952	gi|118400982|ref|XP_001032812.1|	A49-like RNA polymerase I associated factor [Tetrahymena thermophila SB210]	30.82	451	2e-43	16.1442	1.92707	0.556349
contig_954	gi|145550985|ref|XP_001461170.1|	hypothetical protein [Paramecium tetraurelia strain d4-2]	44.03	159	2e-33	5.66447	28.5815	103.575
contig_956	gi|145528528|ref|XP_001450058.1|	hypothetical protein [Paramecium tetraurelia strain d4-2]	36.62	142	6e-20	117.317	556.38	336.855
contig_962	gi|829186952|ref|XP_001022589.4|	transmembrane protein, putative [Tetrahymena thermophila SB210]	32.48	157	5e-17	8.15803	62.3824	14.9283
contig_965	gi|145539662|ref|XP_001455521.1|	hypothetical protein [Paramecium tetraurelia strain d4-2]	57.81	128	1e-37	0.251483	0.6969	16.0759
contig_967	gi|118362432|ref|XP_001014443.1|	DEAD/DEAH-box helicase [Tetrahymena thermophila SB210]	69.93	419	0	0.264962	8.22695	54.3021
contig_968	gi|145533731|ref|XP_001452610.1|	hypothetical protein [Paramecium tetraurelia strain d4-2]	47.7	587	0	16.0899	165.561	129.283
contig_971	gi|118370111|ref|XP_001018258.1|	eukaryotic translation initiation factor 3, putative [Tetrahymena thermophila SB210]	30.19	530	6e-65	3.37338	8.40523	21.0685
contig_975	gi|678314250|emb|CDW87437.1|	calpain family cysteine protease containing protein [Stylonychia lemnae]	32	325	2e-37	0.455396	5.14227	73.5166
contig_981	gi|678310789|emb|CDW89185.1|	acetyl-acetyltransferase [Stylonychia lemnae]	54.34	392	3e-134	0	22.5951	6.74842
contig_983	gi|829187060|ref|XP_001022631.2|	HSA protein [Tetrahymena thermophila SB210]	62.5	792	0	38.1175	6.91272	50.2547
contig_987	gi|145521807|ref|XP_001446753.1|	hypothetical protein [Paramecium tetraurelia strain d4-2]	75.51	535	0	0.589816	232.242	290.342
contig_988	gi|829196387|ref|XP_001026044.2|	WD-40 protein, putative [Tetrahymena thermophila SB210]	54.48	1004	0	4.50477	1.83695	21.1793
contig_991	gi|829186571|ref|XP_001022419.2|	WD40 repeat protein [Tetrahymena thermophila SB210]	41.38	232	1e-47	0.130358	0.459765	2.32153
contig_992	gi|471229802|ref|XP_004035739.1|	hypothetical protein IMG5_091020 [Ichthyophthirius multifiliis]	47.44	586	1e-180	0.11654	24.9699	4.06178
contig_993	gi|145538039|ref|XP_001454725.1|	hypothetical protein [Paramecium tetraurelia strain d4-2]	44.25	504	2e-135	0.26435	62.659	75.3299
contig_994	gi|145490592|ref|XP_001431296.1|	hypothetical protein [Paramecium tetraurelia strain d4-2]	46.07	191	1e-54	0.185978	0	37.2188
contig_995	gi|471226633|ref|XP_004032348.1|	isocitrate dehydrogenase, putative [Ichthyophthirius multifiliis]	68.86	411	0	16.5673	66.2659	464.73
contig_997	gi|145499992|ref|XP_001435980.1|	hypothetical protein [Paramecium tetraurelia strain d4-2]	43.97	141	2e-33	0	0.849549	8.86762
contig_999	gi|146182108|ref|XP_001023996.2|	protein disulfide-isomerase [Tetrahymena thermophila SB210]	40	475	5e-114	3.56006	719.835	235.894
contig_1001	gi|829194920|ref|XP_012655800.1|	tumor suppressor mitostatin protein [Tetrahymena thermophila SB210]	69.33	463	1e-179	2.63243	11.699	34.8958
contig_1002	gi|829176544|ref|XP_001018531.2|	serine carboxypeptidase family protein [Tetrahymena thermophila SB210]	56.38	392	4e-157	309.201	191.168	25.5417
contig_1005	gi|118397473|ref|XP_001031069.1|	transmembrane protein, putative [Tetrahymena thermophila SB210]	52.6	154	1e-49	3.55672	452.124	162.342
contig_1006	gi|873218173|emb|CEM39952.1|	unnamed protein product [Vitrella brassicaformis CCMP3155]	69.39	245	4e-127	25.8931	1017.06	250.636
contig_1008	gi|829199421|ref|XP_001027978.2|	phospholipid-translocating P-type ATPase, flippase family protein [Tetrahymena thermophila SB210]	52.71	905	0	2.23284	2.86278	8.03321
contig_1011	gi|678336383|emb|CDW76005.1|	ef hand family protein [Stylonychia lemnae]	68.59	191	1e-93	0.0826569	0	263.031
contig_1012	gi|829183328|ref|XP_001020930.3|	NADP-dependent isocitrate dehydrogenase [Tetrahymena thermophila SB210]	71.03	321	6e-173	48.8048	296.799	5.11697
contig_1013	gi|471233880|ref|XP_004039110.1|	tom1 protein, putative, partial [Ichthyophthirius multifiliis]	41.13	282	5e-58	25.6398	89.6766	53.2916
contig_1018	gi|829141181|ref|XP_012651427.1|	IQ calmodulin-binding motif protein [Tetrahymena thermophila SB210]	40.62	128	9e-18	7.91747	0.109079	133.524
contig_1020	gi|118381752|ref|XP_001024036.1|	trafficking protein particle complex subunit 6b [Tetrahymena thermophila SB210]	27.52	149	7e-15	1.73966	28.487	46.8856
contig_1022	gi|118364037|ref|XP_001015241.1|	hypothetical protein TTHERM_00516300 [Tetrahymena thermophila SB210]	31.66	597	2e-89	0.043771	2.36712	667.072
contig_1024	gi|118354798|ref|XP_001010660.1|	carrier protein [Tetrahymena thermophila SB210]	38.1	336	5e-71	2.10251	391.569	148.634
contig_1026	gi|829188635|ref|XP_001032738.2|	hypothetical protein TTHERM_00530270 [Tetrahymena thermophila SB210]	56.4	367	1e-123	0.265765	0.249451	23.3101
contig_1027	gi|229595475|ref|XP_001017179.2|	NADH-ubiquinone oxidoreductase 75 kDa subunit [Tetrahymena thermophila SB210]	66.99	712	0	4.49907	297.469	153.538
contig_1028	gi|471229898|ref|XP_004035776.1|	malate dehydrogenase, putative [Ichthyophthirius multifiliis]	58.43	332	9e-126	6.46612	49.5614	170.8
contig_1030	gi|829169522|ref|XP_001015736.2|	hypothetical protein TTHERM_00078950 [Tetrahymena thermophila SB210]	28.18	1249	3e-127	0.0641672	0.829815	5.30491
contig_1031	gi|829185070|ref|XP_001032843.4|	hypothetical protein TTHERM_00486310 [Tetrahymena thermophila SB210]	65.95	232	9e-112	11.9422	825.225	472.586
contig_1034	gi|829185534|ref|XP_001030185.2|	phospholipase D domain protein [Tetrahymena thermophila SB210]	42.79	416	1e-102	14.6317	33.4759	37.2935
contig_1038	gi|118350859|ref|XP_001008708.1|	kinase domain protein [Tetrahymena thermophila SB210]	33.57	280	3e-41	6.46525	2.9251	4.95045
contig_1045	gi|145475213|ref|XP_001423629.1|	hypothetical protein [Paramecium tetraurelia strain d4-2]	69.11	314	8e-133	218.918	338.962	155.28
contig_1046	gi|145475213|ref|XP_001423629.1|	hypothetical protein [Paramecium tetraurelia strain d4-2]	68.49	384	0	70.2997	271.296	51.7165
contig_1048	gi|403373068|gb|EJY86447.1|	Sodiumcoupled neutral amino acid transporter putativ [Oxytricha trifallax]	32.49	397	2e-47	0.313446	0	870.584
contig_1049	gi|118394671|ref|XP_001029700.1|	coatomer alpha subunit, putative [Tetrahymena thermophila SB210]	39.92	1037	0	3.70296	19.3295	21.9776
contig_1050	gi|829183888|ref|XP_001021293.2|	adaptin amine-terminal region protein [Tetrahymena thermophila SB210]	42.41	955	0	45.1795	35.894	28.9522
contig_1052	gi|145528363|ref|XP_001449981.1|	hypothetical protein [Paramecium tetraurelia strain d4-2]	54.82	456	5e-154	8.46998	10.5017	22.1819
contig_1053	gi|829197528|ref|XP_012656184.1|	zinc finger MYND domain protein [Tetrahymena thermophila SB210]	59.71	479	0	13.4257	1.93856	21.8495
contig_1055	gi|145515253|ref|XP_001443526.1|	hypothetical protein [Paramecium tetraurelia strain d4-2]	25.5	298	3e-17	1.96538	13.7601	5.9892
contig_1060	gi|829100488|ref|XP_001007447.2|	transitional endoplasmic reticulum ATPase, putative [Tetrahymena thermophila SB210]	80.33	427	0	6.41647	266.252	122.85
contig_1062	gi|118401861|ref|XP_001033250.1|	tetratricopeptide repeat protein [Tetrahymena thermophila SB210]	36.55	145	1e-15	0.827126	4.07747	11.7679
contig_1069	gi|145532174|ref|XP_001451848.1|	hypothetical protein [Paramecium tetraurelia strain d4-2]	68.24	866	0	4.09628	231.027	338.818
contig_1070	gi|678345525|emb|CDW71379.1|	calpain family cysteine protease containing protein [Stylonychia lemnae]	35.89	248	1e-29	1.26587	1.64634	40.2628
contig_1077	gi|734635464|ref|XP_010746322.1|	PREDICTED: ankyrin repeat and fibronectin type-III domain-containing protein 1-like [Larimichthys crocea]	72.43	272	3e-109	0.401071	0.903739	101.167
contig_1078	gi|145528163|ref|XP_001449881.1|	hypothetical protein [Paramecium tetraurelia strain d4-2]	43.12	385	8e-109	0.320447	64.7193	30.3274
contig_1079	gi|118373206|ref|XP_001019797.1|	acyl-CoA dehydrogenase [Tetrahymena thermophila SB210]	66.1	410	0	0.29565	18.5086	102.493
contig_1081	gi|829190401|ref|XP_001027654.2|	guanine nucleotide exchange factor [Tetrahymena thermophila SB210]	36.4	511	1e-84	2.60521	4.74511	5.71268
contig_1083	gi|149394773|gb|ABR27273.1|	Rab A61 [Nyctotherus ovalis]	71.95	82	5e-35	356.219	99.2979	49.8738
contig_1084	gi|146180701|ref|XP_001021320.2|	small guanosine triphosphatase family (GTPase)-like Ras family protein [Tetrahymena thermophila SB210]	44.88	127	2e-18	159.196	260.611	193.525
contig_1085	gi|625090|gb|AAA61680.1|	outer arm dynein beta heavy chain [Paramecium tetraurelia]	69.31	4330	0	0.292186	0.058633	45.976
contig_1087	gi|829186334|ref|XP_001022266.2|	PHD zinc finger protein [Tetrahymena thermophila SB210]	31.93	758	6e-82	0.0939085	1.27826	19.2105
contig_1088	gi|145530608|ref|XP_001451076.1|	hypothetical protein [Paramecium tetraurelia strain d4-2]	28.12	313	1e-29	0.372666	8.93456	42.4254
contig_1089	gi|145505097|ref|XP_001438515.1|	hypothetical protein [Paramecium tetraurelia strain d4-2]	66.67	69	4e-21	38.7693	405.164	277.484
contig_1094	gi|678324357|emb|CDW82236.1|	calpain family cysteine protease containing protein [Stylonychia lemnae]	31.48	324	1e-36	0.523802	3.51605	51.5808
contig_1095	gi|145546430|ref|XP_001458898.1|	hypothetical protein [Paramecium tetraurelia strain d4-2]	76.7	206	3e-115	8.04979	68.2242	560.03
contig_1101	gi|145502721|ref|XP_001437338.1|	hypothetical protein [Paramecium tetraurelia strain d4-2]	74.01	177	5e-69	148.824	382.651	124.586
contig_1102	gi|145486778|ref|XP_001429395.1|	hypothetical protein [Paramecium tetraurelia strain d4-2]	43.02	172	5e-43	0.262351	0.0771079	34.8447
contig_1103	gi|403375560|gb|EJY87757.1|	Drp1p [Oxytricha trifallax]	49.49	592	0	0.313446	4.79972	9.0216
contig_1105	gi|237830431|ref|XP_002364513.1|	ATP-dependent RNA helicase, putative [Toxoplasma gondii ME49]	58.7	339	3e-145	16.3546	48.7094	47.6882
contig_1113	gi|471224919|ref|XP_004031198.1|	hypothetical protein IMG5_145110 [Ichthyophthirius multifiliis]	36.52	293	1e-43	0.111396	0	14.4422
contig_1119	gi|829184695|ref|XP_001021772.2|	zinc finger, C3HC4 type (RING finger) protein [Tetrahymena thermophila SB210]	31.16	292	1e-38	10.1225	4.46267	5.37671
contig_1120	gi|471222822|ref|XP_004030204.1|	hypothetical protein IMG5_165640 [Ichthyophthirius multifiliis]	52.48	101	2e-20	36.464	7.71729	1.92644
contig_1124	gi|145473563|ref|XP_001462445.1|	hypothetical protein [Paramecium tetraurelia strain d4-2]	64.29	112	2e-42	0.722425	2.74394	1.79938
contig_1125	gi|829188170|ref|XP_001022919.3|	calcium-dependent kinase [Tetrahymena thermophila SB210]	71.05	152	4e-65	11.6199	10.443	1.16797
contig_1130	gi|145497343|ref|XP_001434660.1|	hypothetical protein [Paramecium tetraurelia strain d4-2]	60.66	183	3e-71	81.8992	224.474	89.2446
contig_1131	gi|673044029|ref|XP_008875975.1|	hypothetical protein H310_11176 [Aphanomyces invadans]	48.44	128	1e-27	0	0	135.529
contig_1133	gi|527191057|gb|EPS62049.1|	hypothetical protein M569_12743, partial [Genlisea aurea]	32.06	340	1e-41	0.410601	0.617598	188.391
contig_1136	gi|145528580|ref|XP_001450084.1|	hypothetical protein [Paramecium tetraurelia strain d4-2]	54.4	921	0	3.71631	53.1253	43.0764
contig_1138	gi|145497791|ref|XP_001434884.1|	hypothetical protein [Paramecium tetraurelia strain d4-2]	62.3	183	1e-74	40.344	332.356	101.188
contig_1142	gi|471236719|ref|XP_004040172.1|	protein kinase domain protein [Ichthyophthirius multifiliis]	34.12	595	1e-94	1.58488	16.2499	9.08283
contig_1144	gi|829188170|ref|XP_001022919.3|	calcium-dependent kinase [Tetrahymena thermophila SB210]	65.18	359	1e-168	441.307	30.9745	4.64654
contig_1146	gi|829149576|ref|XP_001009426.2|	PA26 p53-induced protein (sestrin) protein [Tetrahymena thermophila SB210]	32.67	303	6e-37	0.330447	12.7588	22.6667
contig_1147	gi|118359194|ref|XP_001012838.1|	DNA replication licensing factor MCM4 [Tetrahymena thermophila SB210]	47.52	846	0	0.64417	64.3014	241.783
contig_1148	gi|829172539|ref|XP_012653289.1|	cyclic nucleotide-binding domain protein [Tetrahymena thermophila SB210]	48.01	577	8e-158	1.8067	8.95065	29.9939
contig_1153	gi|829187217|ref|XP_001033233.2|	DEAH-box nuclear pre-mRNA splicing factor [Tetrahymena thermophila SB210]	60.58	449	0	4.43276	2.74032	16.1818
contig_1154	gi|829189703|ref|XP_001023340.2|	C2 domain protein [Tetrahymena thermophila SB210]	32.02	331	5e-38	0.967202	0.0958217	10.9768
contig_1155	gi|145531958|ref|XP_001451740.1|	hypothetical protein [Paramecium tetraurelia strain d4-2]	43.51	308	7e-75	43.0271	8.36263	8.08026
contig_1158	gi|829171339|ref|XP_001032285.3|	intraflagellar transporter-like protein [Tetrahymena thermophila SB210]	62.94	429	0	0.0765342	11.742	87.4066
contig_1164	gi|118364910|ref|XP_001015676.1|	MORN repeat protein [Tetrahymena thermophila SB210]	42.45	384	2e-104	0.328749	3.76829	3.3793
contig_1166	gi|829197891|ref|XP_001026913.2|	zinc finger, C3HC4 type (RING finger) protein [Tetrahymena thermophila SB210]	24.76	513	1e-34	3.50877	3.12908	2.39994
contig_1169	gi|829184280|ref|XP_001021561.3|	hypothetical protein TTHERM_00149260 [Tetrahymena thermophila SB210]	52.02	173	2e-51	3.99794	306.998	201.05
contig_1170	gi|118347814|ref|XP_001007383.1|	metallo-beta-lactamase family protein [Tetrahymena thermophila SB210]	45.13	359	8e-95	0.122677	8.19914	355.185
contig_1173	gi|829190307|ref|XP_001033533.2|	armadillo/beta-catenin repeat protein [Tetrahymena thermophila SB210]	53.82	524	2e-176	0.664624	0.339275	9.95787
contig_1183	gi|145544787|ref|XP_001458078.1|	hypothetical protein [Paramecium tetraurelia strain d4-2]	72.13	549	0	0.338515	121.02	214.681
contig_1185	gi|118401407|ref|XP_001033024.1|	SPFH domain/band 7 family protein [Tetrahymena thermophila SB210]	51.71	263	2e-87	0.0590406	2.99334	114.73
contig_1186	gi|146185803|ref|XP_001032519.2|	protein phosphatase PP2A regulatory subunit B [Tetrahymena thermophila SB210]	60.14	419	0	17.3971	46.0367	54.3431
contig_1188	gi|403334862|gb|EJY66605.1|	putative ATPase involved in replication control, Cdc46/Mcm family [Oxytricha trifallax]	52.35	745	0	1.30027	78.941	141.968
contig_1189	gi|145549079|ref|XP_001460219.1|	hypothetical protein [Paramecium tetraurelia strain d4-2]	50	134	6e-38	99.2933	37.5215	64.8689
contig_1194	gi|829169428|ref|XP_001015683.2|	C-Myc-binding protein, putative [Tetrahymena thermophila SB210]	82.29	96	1e-41	40.9384	118.498	136.873
contig_1198	gi|829181108|ref|XP_001020075.2|	RNA polymerase I-associated factor PAF67 [Tetrahymena thermophila SB210]	42.06	554	2e-120	15.0685	29.59	25.878
contig_1202	gi|145494374|ref|XP_001433181.1|	hypothetical protein [Paramecium tetraurelia strain d4-2]	50.21	233	3e-82	0.621552	4.96462	22.9209
contig_1203	gi|471230407|ref|XP_004036470.1|	NLI interacting factor-like phosphatase family protein, putative [Ichthyophthirius multifiliis]	38.27	324	9e-76	0.990025	2.38603	125.021
contig_1204	gi|145549894|ref|XP_001460626.1|	hypothetical protein [Paramecium tetraurelia strain d4-2]	65.49	255	2e-110	1.76322	587.284	226.247
contig_1205	gi|759212576|gb|KIV89917.1|	eukaryotic translation initiation factor 3 subunit C [Exophiala mesophila]	31.07	737	1e-83	17.5608	39.4553	24.9899
contig_1211	gi|403336753|gb|EJY67571.1|	Dpy-30 motif family protein [Oxytricha trifallax]	29.49	356	1e-26	0.100228	0.196387	10.938
contig_1214	gi|122066|sp|P15512.2|H33_TETPY	RecName: Full=Histone H3.3; AltName: Full=H3.2; AltName: Full=Minor histone H3 variant; AltName: Full=hv2	90.44	136	4e-84	23.0684	1.06431	572.637
contig_1215	gi|145520295|ref|XP_001446003.1|	hypothetical protein [Paramecium tetraurelia strain d4-2]	75.89	141	2e-73	20.1057	60.3856	22.8685
contig_1216	gi|146182801|ref|XP_001025271.2|	PPR repeat protein [Tetrahymena thermophila SB210]	37.96	540	5e-98	0.415093	1.61471	21.0284
contig_1220	gi|332273842|gb|AEE39297.1|	agglutination/immobilization antigen [Cryptocaryon irritans]	80.9	288	1e-154	0.103898	0	34.2494
contig_1222	gi|829103683|ref|XP_001008423.3|	COPI associated protein [Tetrahymena thermophila SB210]	45.26	95	2e-15	18.8856	1.6652	15.8701
contig_1224	gi|146177260|ref|XP_001470892.1|	josephin protein [Tetrahymena thermophila SB210]	46.4	403	5e-95	15.1089	51.1642	7.16895
contig_1225	gi|118369817|ref|XP_001018111.1|	DNA replication factor Cdt1 [Tetrahymena thermophila SB210]	31.5	346	4e-35	0.162965	3.06978	514.485
contig_1226	gi|146185942|ref|XP_001032770.2|	transmembrane protein, putative [Tetrahymena thermophila SB210]	61.17	206	7e-91	6.54798	454.301	195.747
contig_1227	gi|118397435|ref|XP_001031050.1|	DnaJ domain protein [Tetrahymena thermophila SB210]	44.38	178	2e-39	5.67448	233.211	194.893
contig_1228	gi|145544771|ref|XP_001458070.1|	hypothetical protein [Paramecium tetraurelia strain d4-2]	40.3	268	3e-57	0.115914	1.46494	9.0009
contig_1231	gi|145476603|ref|XP_001424324.1|	hypothetical protein [Paramecium tetraurelia strain d4-2]	79.06	640	0	36.058	545.19	210.26
contig_1236	gi|118366971|ref|XP_001016701.1|	26S proteasome non-ATPase regulatory subunit 6 [Tetrahymena thermophila SB210]	59.35	310	4e-127	18.6538	114.795	98.6594
contig_1238	gi|332273842|gb|AEE39297.1|	agglutination/immobilization antigen [Cryptocaryon irritans]	81.58	266	5e-136	1.11587	20.4829	90.6633
contig_1244	gi|145542490|ref|XP_001456932.1|	hypothetical protein [Paramecium tetraurelia strain d4-2]	54.4	772	0	2.82369	80.8015	69.1235
contig_1246	gi|471219789|ref|XP_004024981.1|	peptidyl-prolyl cis-trans cyclophilin-type family protein, putative [Ichthyophthirius multifiliis]	71.92	146	9e-63	2.20624	944.774	312.208
contig_1247	gi|118358180|ref|XP_001012338.1|	glycyl-tRNA synthetase protein [Tetrahymena thermophila SB210]	54.05	629	0	2.71336	20.6183	14.8124
contig_1248	gi|145475213|ref|XP_001423629.1|	hypothetical protein [Paramecium tetraurelia strain d4-2]	60.39	356	2e-149	0.62748	769.643	501.732
contig_1251	gi|471218640|ref|XP_004023858.1|	hypothetical protein IMG5_203730 [Ichthyophthirius multifiliis]	32.2	177	1e-24	12	3.39679	10.0365
contig_1252	gi|146184052|ref|XP_001027673.2|	hypothetical protein TTHERM_00571670 [Tetrahymena thermophila SB210]	58.62	203	1e-82	4.53634	636.446	303.891
contig_1253	gi|145537167|ref|XP_001454300.1|	hypothetical protein [Paramecium tetraurelia strain d4-2]	62.03	403	2e-178	6.15094	8.89305	23.2658
contig_1257	gi|829151233|ref|XP_001010825.3|	TCP-1 (CTT or eukaryotic type II) chaperonin family, alpha subunit [Tetrahymena thermophila SB210]	72.38	554	0	0.994646	191.764	347.49
contig_1259	gi|118390372|ref|XP_001028174.1|	Sec1 family protein [Tetrahymena thermophila SB210]	34.95	432	7e-61	36.1276	8.52745	14.8988
contig_1262	gi|829178041|ref|XP_001015097.2|	cyclin-dependent kinase-like Serine/Threonine kinase family protein [Tetrahymena thermophila SB210]	32.53	455	3e-49	2.47353	0.283916	5.46322
contig_1263	gi|145539620|ref|XP_001455500.1|	hypothetical protein [Paramecium tetraurelia strain d4-2]	29.47	2260	0	0.219691	18.5638	8.85167
contig_1264	gi|145514173|ref|XP_001442997.1|	hypothetical protein [Paramecium tetraurelia strain d4-2]	59.7	335	8e-129	0.513184	17.2309	87.6258
contig_1265	gi|829174586|ref|XP_001033134.2|	26S proteasome regulatory complex, subunit RPN2 [Tetrahymena thermophila SB210]	45.29	976	0	2.27556	112.187	74.0274
contig_1266	gi|118361371|ref|XP_001013914.1|	vacuolar type H+-ATPase proteolipid subunit [Tetrahymena thermophila SB210]	93.55	62	1e-28	74.9007	347.637	381.231
contig_1268	gi|471231161|ref|XP_004036774.1|	hypothetical protein IMG5_070700, partial [Ichthyophthirius multifiliis]	47.16	388	4e-122	49.1565	86.4171	277.257
contig_1269	gi|471218550|ref|XP_004023814.1|	spfh domain band 7 family protein [Ichthyophthirius multifiliis]	52.67	262	3e-96	0.358711	0.486596	94.0862
contig_1271	gi|403377058|gb|EJY88523.1|	Patatin-like phospholipase family protein [Oxytricha trifallax]	31.64	335	2e-46	3.99953	180.954	16.5477
contig_1273	gi|829167430|ref|XP_001014924.2|	EF hand protein [Tetrahymena thermophila SB210]	33.61	1818	0	0.365423	1.24244	17.9053
contig_1275	gi|145510037|ref|XP_001440954.1|	hypothetical protein [Paramecium tetraurelia strain d4-2]	34.9	811	4e-131	32.7853	16.0572	8.19296
contig_1279	gi|585106076|gb|EWM24562.1|	delta-24-sterol methyltransferase [Nannochloropsis gaditana]	50	264	1e-91	8.41491	696.552	346.187
contig_1280	gi|471223797|ref|XP_004030665.1|	ubiquitin carboxyl-terminal, putative [Ichthyophthirius multifiliis]	49.41	506	2e-156	1.36872	6.2883	23.2123
contig_1285	gi|118381728|ref|XP_001024024.1|	amine-terminal domain guanylate-binding protein [Tetrahymena thermophila SB210]	45.77	745	7e-171	0.152471	0.412918	9.39884
contig_1288	gi|829162786|ref|XP_001013096.2|	NADH-ubiquinone oxidoreductase 1, chain, putative [Tetrahymena thermophila SB210]	79.02	205	4e-110	2.40677	232.341	90.3616
contig_1289	gi|118374727|ref|XP_001020551.1|	vacuolar H+-translocating inorganic pyrophosphatase [Tetrahymena thermophila SB210]	66.93	508	0	3.12737	39.9143	18.5201
contig_1293	gi|118397639|ref|XP_001031151.1|	lipid A-disaccharide synthase [Tetrahymena thermophila SB210]	40.82	485	4e-127	2.45083	146.758	111.742
contig_1295	gi|471224592|ref|XP_004031043.1|	intraflagellar transport protein, putative [Ichthyophthirius multifiliis]	61.5	1730	0	0.328196	4.2007	52.6108
contig_1296	gi|829192364|ref|XP_012655467.1|	RuBisCO LSMT substrate-binding protein [Tetrahymena thermophila SB210]	37.65	324	1e-57	0.0966717	0.377485	15.3032
contig_1297	gi|829190464|ref|XP_012655168.1|	transmembrane protein, putative [Tetrahymena thermophila SB210]	33.96	159	6e-17	0.6496	1.97288	116.141
contig_1298	gi|829196014|ref|XP_001030350.2|	WD40 repeat protein [Tetrahymena thermophila SB210]	53.15	1398	0	0.72484	5.76334	40.1784
contig_1299	gi|145549722|ref|XP_001460540.1|	hypothetical protein [Paramecium tetraurelia strain d4-2]	42.95	787	0	0.0418712	3.75653	32.6234
contig_1301	gi|118348380|ref|XP_001007665.1|	AAA domain protein [Tetrahymena thermophila SB210]	48.09	366	4e-112	6.93025	25.4064	14.0294
contig_1303	gi|829188141|ref|XP_001022895.3|	26S proteasome non-ATPase regulatory subunit [Tetrahymena thermophila SB210]	58.88	197	7e-68	4.0481	109.408	79.9637
contig_1305	gi|145500666|ref|XP_001436316.1|	hypothetical protein [Paramecium tetraurelia strain d4-2]	60.64	249	3e-105	6.36986	181.629	147.404
contig_1306	gi|829171368|ref|XP_001032300.2|	hypothetical protein TTHERM_00649060 [Tetrahymena thermophila SB210]	60.98	246	7e-110	6.49901	607.286	266.74
contig_1307	gi|471223819|ref|XP_004030676.1|	ubiquitin specific peptidase 15 isoform 1, putative [Ichthyophthirius multifiliis]	26.91	669	7e-46	0.0848628	1.51013	3.15029
contig_1311	gi|118367535|ref|XP_001016981.1|	dopey, amine-terminal domain protein [Tetrahymena thermophila SB210]	41.24	793	0	6.35116	21.6321	4.6135
contig_1314	gi|145543188|ref|XP_001457280.1|	hypothetical protein [Paramecium tetraurelia strain d4-2]	48.28	87	4e-16	9.94121	71.2437	16.7013
contig_1320	gi|829187110|ref|XP_001022668.2|	adenosine/AMP deaminase [Tetrahymena thermophila SB210]	34.71	121	3e-13	23.3709	49.1948	7.34055
contig_1321	gi|403348753|gb|EJY73820.1|	Putative adenosine deaminase [Oxytricha trifallax]	41.01	139	3e-32	11.5349	18.9644	100.748
contig_1322	gi|145518001|ref|XP_001444878.1|	hypothetical protein [Paramecium tetraurelia strain d4-2]	48.69	191	6e-55	11.5669	489.77	320.744
contig_1326	gi|118380075|ref|XP_001023202.1|	hypothetical protein TTHERM_00494090 [Tetrahymena thermophila SB210]	32.93	744	3e-106	0.867897	114.58	83.95
contig_1327	gi|118350827|ref|XP_001008692.1|	6-phosphofructokinase [Tetrahymena thermophila SB210]	64.71	340	1e-157	16.077	61.6994	87.1238
contig_1328	gi|145512755|ref|XP_001442291.1|	hypothetical protein [Paramecium tetraurelia strain d4-2]	68.6	86	5e-35	0.402356	0.473027	126.784
contig_1329	gi|536630640|gb|AGU38301.1|	14-3-3 protein [Cryptocaryon irritans]	89.54	239	1e-154	2.33052	225.793	787.373
contig_1330	gi|118357429|ref|XP_001011964.1|	hypothetical protein TTHERM_00395920 [Tetrahymena thermophila SB210]	40.51	859	0	0.950424	4.00387	8.96797
contig_1331	gi|146162132|ref|XP_001008794.2|	triosephosphate isomerase [Tetrahymena thermophila SB210]	63.31	248	6e-111	6.41088	900.549	53.3191
contig_1332	gi|145539684|ref|XP_001455532.1|	hypothetical protein [Paramecium tetraurelia strain d4-2]	50.28	181	5e-60	0.236413	0.625358	100.631
contig_1333	gi|145551123|ref|XP_001461239.1|	hypothetical protein [Paramecium tetraurelia strain d4-2]	51.1	499	2e-152	1.80812	11.5547	31.9372
contig_1336	gi|145533398|ref|XP_001452449.1|	hypothetical protein [Paramecium tetraurelia strain d4-2]	43.84	803	0	4.40958	17.8563	8.5933
contig_1337	gi|229596073|ref|XP_001031110.3|	acyl carrier protein, putative [Tetrahymena thermophila SB210]	51.63	153	4e-48	6.96381	507.116	395.048
contig_1338	gi|678322529|emb|CDW83169.1|	UNKNOWN [Stylonychia lemnae]	69.44	108	2e-47	206.306	1103.76	629.123
contig_1339	gi|403338593|gb|EJY68541.1|	Ubiquitin [Oxytricha trifallax]	41.32	167	7e-25	5.9537	11.0659	24.4219
contig_1341	gi|118351025|ref|XP_001008791.1|	signal recognition particle receptor subunit alpha [Tetrahymena thermophila SB210]	49.44	627	0	7.22824	10.0207	24.0743
contig_1342	gi|829147051|ref|XP_001010159.2|	hypothetical protein TTHERM_00560050 [Tetrahymena thermophila SB210]	30.95	210	1e-13	0.138046	1.24762	15.4894
contig_1343	gi|124087442|ref|XP_001346857.1|	Importin alpha [Paramecium tetraurelia strain d4-2]	50.2	510	8e-171	433.183	109.883	9.90562
contig_1345	gi|229594830|ref|XP_001032401.3|	50S ribosomal protein L3 [Tetrahymena thermophila SB210]	46.15	468	8e-129	1.76149	28.4297	17.4451
contig_1347	gi|118383367|ref|XP_001024838.1|	C2 domain protein [Tetrahymena thermophila SB210]	30.67	489	5e-48	0	0	5.27811
contig_1348	gi|471233136|ref|XP_004037614.1|	hypothetical protein IMG5_047740 [Ichthyophthirius multifiliis]	54.95	202	8e-63	2.97481	115.625	9.17482
contig_1350	gi|145503485|ref|XP_001437718.1|	hypothetical protein [Paramecium tetraurelia strain d4-2]	49.93	763	0	0.238971	0.0221798	56.6308
contig_1351	gi|471222848|ref|XP_004030217.1|	hypothetical protein IMG5_165770 [Ichthyophthirius multifiliis]	47.07	920	0	0.464784	20.5761	30.343
contig_1352	gi|146164035|ref|XP_001012876.2|	scramblase [Tetrahymena thermophila SB210]	38.46	130	2e-20	0.209487	2.43204	4.23946
contig_1354	gi|678314250|emb|CDW87437.1|	calpain family cysteine protease containing protein [Stylonychia lemnae]	30.8	276	2e-28	0.0756008	2.02645	70.9901
contig_1360	gi|829170936|ref|XP_001016306.2|	transmembrane protein, putative [Tetrahymena thermophila SB210]	50.42	361	5e-135	4.07834	351.741	325.431
contig_1363	gi|829186575|ref|XP_001022421.2|	tRNA-binding domain protein [Tetrahymena thermophila SB210]	46.01	263	7e-55	5.41323	16.0336	55.5788
contig_1366	gi|678318130|emb|CDW85433.1|	kelch motif family protein [Stylonychia lemnae]	27.75	227	7e-13	2.12771	64.4814	41.5176
contig_1367	gi|829180666|ref|XP_001019858.2|	hypothetical protein TTHERM_00586530 [Tetrahymena thermophila SB210]	45.4	163	2e-37	0.249914	6.2251	33.1554
contig_1369	gi|449102240|gb|AGE89253.1|	ubiquitin conjugating enzyme [Cryptocaryon irritans]	98.65	148	9e-102	1044.34	258.613	203.596
contig_1371	gi|471218785|ref|XP_004023928.1|	hypothetical protein IMG5_202820 [Ichthyophthirius multifiliis]	63.11	225	1e-96	131.499	606.68	259.652
contig_1381	gi|118375564|ref|XP_001020966.1|	transmembrane protein, putative [Tetrahymena thermophila SB210]	47.3	148	1e-33	4.03326	352.281	144.156
contig_1390	gi|471227113|ref|XP_004034476.1|	sperm associated antigen 6, putative [Ichthyophthirius multifiliis]	81.85	507	0	1.67282	6.81093	48.56
contig_1392	gi|146165274|ref|XP_001014718.2|	transmembrane protein, putative [Tetrahymena thermophila SB210]	57.85	242	6e-99	8.38346	526.538	200.367
contig_1393	gi|118349273|ref|XP_001033513.1|	peptidase family M49 protein [Tetrahymena thermophila SB210]	55.39	473	3e-177	0.679793	82.1061	56.5121
contig_1395	gi|403330967|gb|EJY64401.1|	von Willebrand factor type A domain containing protein [Oxytricha trifallax]	34.48	348	5e-54	22.72	37.046	23.2806
contig_1396	gi|678306480|emb|CDW91415.1|	UNKNOWN [Stylonychia lemnae]	58.58	338	2e-141	65.5674	364.024	159.934
contig_1399	gi|145517863|ref|XP_001444809.1|	hypothetical protein [Paramecium tetraurelia strain d4-2]	35.52	487	3e-68	0.282778	0.151769	88.4002
contig_1400	gi|829126844|ref|XP_001008741.3|	adenosine/AMP deaminase [Tetrahymena thermophila SB210]	52.42	599	0	0.18431	0.893818	24.594
contig_1401	gi|118367507|ref|XP_001016967.1|	dual-specificity kinase domain protein [Tetrahymena thermophila SB210]	33.24	349	8e-46	184.218	1.63004	26.065
contig_1402	gi|118376808|ref|XP_001021585.1|	ankyrin domain protein [Tetrahymena thermophila SB210]	34.74	308	4e-28	0.400311	9.53012	4.14063
contig_1404	gi|471224286|ref|XP_004030899.1|	n-terminal domain protein [Ichthyophthirius multifiliis]	31.35	252	9e-31	0.07176	0	11.5049
contig_1405	gi|146182844|ref|XP_001025405.2|	SPRY domain protein [Tetrahymena thermophila SB210]	46.07	369	1e-105	85.9002	28.5545	23.4889
contig_1406	gi|344323545|gb|AEN14505.1|	dioscorin A3 [Dioscorea alata]	28.35	261	1e-19	0.332463	0.0532988	173.369
contig_1408	gi|145551404|ref|XP_001461379.1|	hypothetical protein [Paramecium tetraurelia strain d4-2]	74.92	638	0	116.155	401.579	30.2212
contig_1414	gi|145533993|ref|XP_001452741.1|	hypothetical protein [Paramecium tetraurelia strain d4-2]	57.86	159	2e-59	1.19302	94.7255	2.09243
contig_1418	gi|520688625|gb|AGP04986.1|	putative fenestrin [Tetrahymena pyriformis]	28.48	474	8e-23	28.1629	59.7789	17.8763
contig_1421	gi|146181312|ref|XP_001022534.2|	CAMP-dependent kinase, regulatory protein [Tetrahymena thermophila SB210]	69.68	155	1e-69	0.450608	0	79.7322
contig_1422	gi|229595722|ref|XP_001011005.3|	vaculolar membrane protein [Tetrahymena thermophila SB210]	33.33	219	3e-33	0.179785	0.898295	47.8649
contig_1423	gi|471228769|ref|XP_004035255.1|	stress-induced protein sti1 family protein, putative, partial [Ichthyophthirius multifiliis]	50.43	575	0	0.288377	1.53901	103.519
contig_1424	gi|829099358|ref|XP_976669.2|	peptidyl-prolyl cis-trans isomerase, cyclophilin-type protein [Tetrahymena thermophila SB210]	54.91	468	5e-176	0.555342	180.474	83.2825
contig_1425	gi|118389134|ref|XP_001027659.1|	ab-hydrolase associated lipase region protein [Tetrahymena thermophila SB210]	57.02	121	2e-37	0	0	24.8174
contig_1427	gi|678314250|emb|CDW87437.1|	calpain family cysteine protease containing protein [Stylonychia lemnae]	31.49	289	6e-36	0.189773	0.188246	49.5212
contig_1428	gi|145505301|ref|XP_001438617.1|	hypothetical protein [Paramecium tetraurelia strain d4-2]	33.45	293	3e-46	7.0097	5.97187	9.41457
contig_1430	gi|146171189|ref|XP_001017758.2|	XPG I-region family protein [Tetrahymena thermophila SB210]	30.44	496	2e-63	1.32901	0.972842	14.1414
contig_1431	gi|145520983|ref|XP_001446347.1|	hypothetical protein [Paramecium tetraurelia strain d4-2]	38.53	218	2e-38	0.165299	3.68661	11.3606
contig_1435	gi|171854877|dbj|BAG16623.1|	agglutination/immobilization antigen [Cryptocaryon irritans]	82.78	331	2e-171	0.134767	0.0891211	35.4248
contig_1437	gi|829167012|ref|XP_001014659.3|	KH domain protein [Tetrahymena thermophila SB210]	41.07	336	2e-76	1.00589	4.13899	11.9827
contig_1440	gi|449102242|gb|AGE89254.1|	60S ribosomal protein L18a [Cryptocaryon irritans]	98.94	188	6e-131	16.9685	777.096	409.861
contig_1441	gi|146184825|ref|XP_001030231.2|	glucose-6-phosphate isomerase [Tetrahymena thermophila SB210]	62.23	556	0	2.62013	776.762	49.947
contig_1442	gi|118380396|ref|XP_001023362.1|	metallopeptidase family M24 protein [Tetrahymena thermophila SB210]	50.83	480	5e-166	3.05544	208.943	19.0258
contig_1443	gi|922864600|gb|KOO31825.1|	protein transport protein sec61 alpha subunit [Chrysochromulina sp. CCMP291]	70.48	105	2e-46	3.9601	148.36	218.302
contig_1444	gi|873225009|emb|CEM24753.1|	unnamed protein product [Vitrella brassicaformis CCMP3155]	69.69	320	1e-160	7.66829	175.283	491.98
contig_1449	gi|678345525|emb|CDW71379.1|	calpain family cysteine protease containing protein [Stylonychia lemnae]	31.02	245	9e-31	0.54771	0.692205	69.6908
contig_1450	gi|145509955|ref|XP_001440916.1|	hypothetical protein [Paramecium tetraurelia strain d4-2]	50.92	271	1e-79	11.8495	15.0382	107.589
contig_1452	gi|32815777|gb|AAP88262.1|	CCT delta subunit [Tetrahymena pyriformis]	66.24	314	5e-135	0.708809	258.444	327.159
contig_1453	gi|829187622|ref|XP_001011405.2|	axonemal dynein heavy chain [Tetrahymena thermophila SB210]	58.86	4161	0	5.24886	0.111922	10.4956
contig_1456	gi|145499114|ref|XP_001435543.1|	hypothetical protein [Paramecium tetraurelia strain d4-2]	57.86	700	0	0.156968	0.246051	47.6414
contig_1460	gi|146185156|ref|XP_001031097.2|	sperm flagellar protein [Tetrahymena thermophila SB210]	71.3	115	3e-57	0.809667	3.27749	30.5863
contig_1461	gi|471221527|ref|XP_004027695.1|	hypothetical protein IMG5_177530 [Ichthyophthirius multifiliis]	61.65	206	1e-79	7.58876	510.169	219.06
contig_1462	gi|124088035|ref|XP_001346939.1|	Guanylate-binding protein [Paramecium tetraurelia strain d4-2]	46.26	843	0	0.617519	6.29503	11.1376
contig_1467	gi|403335885|gb|EJY67131.1|	TLDc domain-containing protein [Oxytricha trifallax]	36.08	158	3e-18	806.875	59.7458	165.735
contig_1469	gi|146185506|ref|XP_001031981.2|	60S ribosomal protein L2/L8 [Tetrahymena thermophila SB210]	69.58	240	1e-123	219.279	672.059	341.057
contig_1473	gi|403335479|gb|EJY66915.1|	U2 snRNP spliceosome subunit [Oxytricha trifallax]	61.99	1255	0	35.5464	8.36299	25.1331
contig_1475	gi|829175153|ref|XP_001017732.2|	hypothetical protein TTHERM_00437360 [Tetrahymena thermophila SB210]	50.49	410	1e-133	1.00647	7.02232	35.423
contig_1477	gi|145528371|ref|XP_001449985.1|	hypothetical protein [Paramecium tetraurelia strain d4-2]	54.32	81	3e-17	0.986247	64.8477	182.039
contig_1478	gi|145494516|ref|XP_001433252.1|	hypothetical protein [Paramecium tetraurelia strain d4-2]	53.78	437	9e-151	279.183	118.859	58.6051
contig_1479	gi|831784944|ref|XP_012757630.1|	hypothetical protein SAMD00019534_015850 [Acytostelium subglobosum LB1]	45.34	161	3e-39	0.100984	0.623283	5.73732
contig_1483	gi|118380705|ref|XP_001023516.1|	2-methylcitrate synthase/citrate synthase II [Tetrahymena thermophila SB210]	56.99	379	1e-157	0.0220179	128.87	2.17841
contig_1484	gi|145541586|ref|XP_001456481.1|	hypothetical protein [Paramecium tetraurelia strain d4-2]	54.8	469	2e-180	0.471983	9.31986	48.5851
contig_1485	gi|829170122|ref|XP_001015942.2|	oxoglutarate dehydrogenase (succinyl-transferring), E1 component [Tetrahymena thermophila SB210]	49.59	849	0	1.05734	43.328	3.70798
contig_1487	gi|118353159|ref|XP_001009851.1|	2 iron, 2 sulfur cluster-binding protein [Tetrahymena thermophila SB210]	50.37	135	6e-40	8.69985	149.889	122.04
contig_1489	gi|471220486|ref|XP_004027202.1|	hypothetical protein IMG5_187620 [Ichthyophthirius multifiliis]	53.45	116	4e-39	0.889138	2.49894	71.1754
contig_1496	gi|829163258|ref|XP_001013413.3|	hypothetical protein TTHERM_01465230 [Tetrahymena thermophila SB210]	31.89	323	3e-34	0.41473	1.84992	20.9332
contig_1499	gi|829179196|ref|XP_001019346.2|	C2 domain protein [Tetrahymena thermophila SB210]	28.8	493	4e-45	5.09539	7.1997	1.27518
contig_1500	gi|471218836|ref|XP_004023953.1|	hypothetical protein IMG5_202500 [Ichthyophthirius multifiliis]	50.47	1060	0	14.2654	38.5354	27.4329
contig_1502	gi|28974204|gb|AAO61486.1|	calpain-like protein [Sterkiella histriomuscorum]	28.43	408	2e-33	12.4174	14.4172	2.12282
contig_1503	gi|145506523|ref|XP_001439222.1|	hypothetical protein [Paramecium tetraurelia strain d4-2]	53.45	333	5e-125	0.361742	3568.46	122.911
contig_1504	gi|145521620|ref|XP_001446665.1|	hypothetical protein [Paramecium tetraurelia strain d4-2]	77.06	170	8e-91	50.1935	8.56153	1.84835
contig_1508	gi|145537323|ref|XP_001454378.1|	hypothetical protein [Paramecium tetraurelia strain d4-2]	39.38	193	1e-35	6.5401	7.39964	14.9403
contig_1512	gi|145518331|ref|XP_001445043.1|	hypothetical protein [Paramecium tetraurelia strain d4-2]	25.81	682	3e-63	0.0269273	0.237427	34.9728
contig_1513	gi|146163404|ref|XP_001011369.2|	CAMP-dependent kinase catalytic subunit [Tetrahymena thermophila SB210]	83.07	254	2e-155	20.734	47.7142	327.204
contig_1514	gi|118369562|ref|XP_001017985.1|	2-oxoglutarate/malate carrier protein [Tetrahymena thermophila SB210]	54.57	317	2e-121	5.26634	395.333	153.497
contig_1516	gi|145490223|ref|XP_001431112.1|	hypothetical protein [Paramecium tetraurelia strain d4-2]	47.58	454	5e-134	0.856311	194.279	83.0444
contig_1519	gi|145475561|ref|XP_001423803.1|	hypothetical protein [Paramecium tetraurelia strain d4-2]	74.59	122	2e-59	39.5157	84.8784	16.1554
contig_1520	gi|326503270|dbj|BAJ99260.1|	predicted protein [Hordeum vulgare subsp. vulgare]	49.6	125	1e-36	52.7584	843.607	243.285
contig_1522	gi|829180027|ref|XP_001019769.2|	class IV aminotransferase [Tetrahymena thermophila SB210]	35.39	178	2e-22	0.205123	15.8708	15.8435
contig_1528	gi|118398731|ref|XP_001031693.1|	inhibitor of apoptosis-promoting Bax1 protein [Tetrahymena thermophila SB210]	39.36	188	7e-32	856.816	95.6801	73.1202
contig_1533	gi|118381728|ref|XP_001024024.1|	amine-terminal domain guanylate-binding protein [Tetrahymena thermophila SB210]	53.18	1555	0	0.23931	0.135648	84.1195
contig_1534	gi|145530688|ref|XP_001451116.1|	hypothetical protein [Paramecium tetraurelia strain d4-2]	51.2	291	4e-102	2.99562	0.900455	45.6512
contig_1539	gi|146181449|ref|XP_001022775.2|	calmodulin 1 [Tetrahymena thermophila SB210]	98.66	149	1e-94	103.939	429.612	872.728
contig_1540	gi|145518077|ref|XP_001444916.1|	hypothetical protein [Paramecium tetraurelia strain d4-2]	65.96	664	0	2.66476	26.6223	1.96467
contig_1541	gi|118388670|ref|XP_001027431.1|	spermine/spermidine synthase [Tetrahymena thermophila SB210]	43.4	341	6e-100	278.531	14.0496	18.0562
contig_1544	gi|145514083|ref|XP_001442952.1|	hypothetical protein [Paramecium tetraurelia strain d4-2]	55.47	402	2e-153	0.200216	448.775	66.8302
contig_1545	gi|325180920|emb|CCA15330.1|	calciumdependent protein 1 putative [Albugo laibachii Nc14]	40.33	419	6e-98	0.040284	65.9246	23.6601
contig_1550	gi|145548936|ref|XP_001460148.1|	hypothetical protein [Paramecium tetraurelia strain d4-2]	49.41	253	6e-69	3.25262	2.41048	109.519
contig_1554	gi|74834093|emb|CAI44447.1|	V-ATPase a subunit 9_1 isotype of the V0 sector [Paramecium tetraurelia]	36.38	437	9e-72	0.147963	1.00357	66.4802
contig_1555	gi|471220507|ref|XP_004027212.1|	phospholipase d1, putative [Ichthyophthirius multifiliis]	38.97	875	0	21.286	159.419	6.09041
contig_1558	gi|146169799|ref|XP_001017291.2|	chaperonin CPN60-1 [Tetrahymena thermophila SB210]	72.1	534	0	1.04631	385.853	19.1002
contig_1560	gi|145484998|ref|XP_001428508.1|	hypothetical protein [Paramecium tetraurelia strain d4-2]	46.08	102	2e-14	0.28226	8.13001	8.33557
contig_1562	gi|403332652|gb|EJY65362.1|	hypothetical protein OXYTRI_14483 [Oxytricha trifallax]	35.95	153	2e-23	1.39309	4.20705	18.4817
contig_1564	gi|146180812|ref|XP_001021525.2|	hypothetical protein TTHERM_00148900 [Tetrahymena thermophila SB210]	32.25	307	1e-18	2.50569	4.33453	14.0911
contig_1566	gi|146180812|ref|XP_001021525.2|	hypothetical protein TTHERM_00148900 [Tetrahymena thermophila SB210]	33.63	223	1e-13	17.9592	6.52609	14.6903
contig_1567	gi|678313079|emb|CDW88048.1|	dna replication licensing factor mcm4 [Stylonychia lemnae]	50.9	782	0	0.665465	29.8503	14.4505
contig_1569	gi|829190063|ref|XP_001029557.2|	1,4-alpha-glucan branching enzyme from glycoside hydrolase family GH13 protein, putative [Tetrahymena thermophila SB210]	70.44	203	1e-96	37.1517	1093.37	22.4349
contig_1570	gi|118380777|ref|XP_001023552.1|	fop amine-terminal dimerization domain protein [Tetrahymena thermophila SB210]	57.14	126	3e-36	0.374452	0.0366852	47.638
contig_1573	gi|829154343|ref|XP_001011015.2|	MFS transporter [Tetrahymena thermophila SB210]	40.92	435	3e-97	0.269906	1.32591	23.0799
contig_1576	gi|678319888|emb|CDW84521.1|	p2x purinoceptor 1-like [Stylonychia lemnae]	24.17	360	1e-23	17.8084	1.37812	10.0962
contig_1582	gi|471230808|ref|XP_004036633.1|	hypothetical protein IMG5_075650 [Ichthyophthirius multifiliis]	79.49	117	2e-53	5.44729	217.107	151.043
contig_1585	gi|124088884|ref|XP_001347274.1|	hypothetical protein [Paramecium tetraurelia strain d4-2]	57.26	117	3e-34	51.1053	113.942	190.669
contig_1586	gi|118381888|ref|XP_001024104.1|	hypothetical protein TTHERM_00659030 [Tetrahymena thermophila SB210]	35.21	284	1e-23	0.0396448	0.023304	18.6848
contig_1595	gi|145501675|ref|XP_001436818.1|	hypothetical protein [Paramecium tetraurelia strain d4-2]	30.89	259	2e-29	0.621769	0.182745	76.001
contig_1596	gi|146163023|ref|XP_001010650.2|	pyridine-binding domain transketolase [Tetrahymena thermophila SB210]	49.69	654	0	7.69052	33.6308	190.786
contig_1597	gi|829192023|ref|XP_012655424.1|	amine-terminal domain enolase [Tetrahymena thermophila SB210]	37.67	515	2e-103	4.56522	13.1008	27.9095
contig_1600	gi|829164792|ref|XP_012652545.1|	ribonucleoside-diphosphate reductase, alpha subunit [Tetrahymena thermophila SB210]	70.51	780	0	0.115798	1.94923	109.455
contig_1605	gi|829163129|ref|XP_001013391.2|	ubiquitin carboxyl-terminal hydrolase family protein [Tetrahymena thermophila SB210]	40.78	309	9e-44	2.28022	0.796971	6.04187
contig_1606	gi|471218818|ref|XP_004023944.1|	hypothetical protein IMG5_202410 [Ichthyophthirius multifiliis]	48.94	141	2e-36	0.743912	5.7394	42.4462
contig_1607	gi|145544771|ref|XP_001458070.1|	hypothetical protein [Paramecium tetraurelia strain d4-2]	48.17	218	6e-69	0.792283	0.459593	9.45144
contig_1608	gi|403366087|gb|EJY82835.1|	hypothetical protein OXYTRI_19549 [Oxytricha trifallax]	44.29	140	1e-27	96.7136	90.4222	128.211
contig_1609	gi|471221022|ref|XP_004027459.1|	hypothetical protein IMG5_182990 [Ichthyophthirius multifiliis]	80	180	2e-105	9.05687	235.124	360.662
contig_1610	gi|471221022|ref|XP_004027459.1|	hypothetical protein IMG5_182990 [Ichthyophthirius multifiliis]	81.67	180	3e-107	14.0514	139.337	33.1339
contig_1611	gi|471224120|ref|XP_004030820.1|	peroxiredoxin 2, putative [Ichthyophthirius multifiliis]	68.47	203	2e-97	1.97903	516.277	162.289
contig_1612	gi|403354365|gb|EJY76736.1|	hypothetical protein OXYTRI_01745 [Oxytricha trifallax]	34.78	184	7e-11	0.0798189	1.12606	0.789713
contig_1618	gi|678340517|emb|CDW73906.1|	UNKNOWN [Stylonychia lemnae]	34.45	418	7e-49	0.133797	1.69095	12.6459
contig_1620	gi|145550698|ref|XP_001461027.1|	hypothetical protein [Paramecium tetraurelia strain d4-2]	43.1	355	2e-102	0.59452	44.9407	49.216
contig_1621	gi|471230810|ref|XP_004036634.1|	SET domain protein [Ichthyophthirius multifiliis]	46.39	526	2e-141	1.74151	0.598114	15.828
contig_1622	gi|145518333|ref|XP_001445044.1|	hypothetical protein [Paramecium tetraurelia strain d4-2]	44.71	170	2e-45	0.0696547	4.3913	12.3734
contig_1630	gi|145503489|ref|XP_001437720.1|	hypothetical protein [Paramecium tetraurelia strain d4-2]	60.59	784	0	0.174559	0.307828	274.454
contig_1631	gi|146165332|ref|XP_001014803.2|	structure-specific recognition protein [Tetrahymena thermophila SB210]	44.27	262	4e-66	47.6136	43.5075	74.9445
contig_1635	gi|678345525|emb|CDW71379.1|	calpain family cysteine protease containing protein [Stylonychia lemnae]	32.41	216	8e-24	15.1313	3.15352	42.0663
contig_1637	gi|829185363|ref|XP_001031893.2|	transcription factor e2f/dimerization partner [Tetrahymena thermophila SB210]	65.36	179	2e-62	0.0381624	0.740278	28.7126
contig_1643	gi|829166482|ref|XP_001014452.2|	hypothetical protein TTHERM_00522740 [Tetrahymena thermophila SB210]	28.83	1679	0	1.15772	21.2798	315.354
contig_1644	gi|146181207|ref|XP_001022315.2|	class I histone deacetylase family protein [Tetrahymena thermophila SB210]	51.87	401	1e-151	110.743	51.2734	40.785
contig_1650	gi|403352855|gb|EJY75950.1|	DUF676 domain containing protein [Oxytricha trifallax]	35.32	804	4e-143	0.161453	0.691453	3.60966
contig_1651	gi|471235478|ref|XP_004039647.1|	hypothetical protein IMG5_015500 [Ichthyophthirius multifiliis]	47.19	178	2e-49	38.3864	68.2084	47.3785
contig_1654	gi|118353263|ref|XP_001009903.1|	hypothetical protein TTHERM_00161750 [Tetrahymena thermophila SB210]	76.92	91	3e-40	0.114214	13.7464	151.472
contig_1655	gi|403364720|gb|EJY82133.1|	Ribosomal protein L13 [Oxytricha trifallax]	58.08	198	3e-82	201.118	486.9	395.136
contig_1657	gi|829100488|ref|XP_001007447.2|	transitional endoplasmic reticulum ATPase, putative [Tetrahymena thermophila SB210]	80.33	798	0	6.05484	92.1889	39.4207
contig_1658	gi|429843393|gb|AGA16550.1|	ADP/ATP carrier [Cryptocaryon irritans]	95.05	303	0	0.139623	661.89	136.96
contig_1659	gi|74832188|emb|CAH69647.1|	cGMP-dependent protein kinase 7-1 [Paramecium tetraurelia]	46.38	828	0	5.46694	0.657733	8.96119
contig_1662	gi|145484446|ref|XP_001428233.1|	hypothetical protein [Paramecium tetraurelia strain d4-2]	44.62	195	1e-37	0	0	2.92282
contig_1665	gi|145486601|ref|XP_001429307.1|	hypothetical protein [Paramecium tetraurelia strain d4-2]	41.49	188	6e-32	1.56339	0.560011	2.32897
contig_1671	gi|145539910|ref|XP_001455645.1|	hypothetical protein [Paramecium tetraurelia strain d4-2]	56.85	241	9e-82	0.0713471	0.0314545	70.9905
contig_1672	gi|829199458|ref|XP_001028010.2|	WD repeat protein [Tetrahymena thermophila SB210]	48.91	1740	0	1.68401	1.11364	17.7689
contig_1673	gi|146182494|ref|XP_001024704.2|	serine/threonine-protein phosphatase 2A 65 kDa regulatory subunit A alpha [Tetrahymena thermophila SB210]	53.43	569	0	19.9325	121.598	111.951
contig_1674	gi|145528197|ref|XP_001449898.1|	hypothetical protein [Paramecium tetraurelia strain d4-2]	40.67	445	1e-104	125.625	864.99	198.378
contig_1676	gi|118381822|ref|XP_001024071.1|	YeeE/YedE family protein [Tetrahymena thermophila SB210]	35.26	346	2e-62	0.0974557	46.531	62.1914
contig_1679	gi|124088843|ref|XP_001347257.1|	40s ribosomal protein S15 [Paramecium tetraurelia strain d4-2]	59.59	146	6e-54	29.7768	245.392	140.95
contig_1686	gi|146182108|ref|XP_001023996.2|	protein disulfide-isomerase [Tetrahymena thermophila SB210]	23.2	444	1e-27	0.033712	0.0891749	36.462
contig_1692	gi|829188383|ref|XP_001023004.3|	MIZ zinc finger protein [Tetrahymena thermophila SB210]	29.85	335	3e-31	3.75585	0.335965	2.05626
contig_1695	gi|146164764|ref|XP_001014009.2|	hypothetical protein TTHERM_00399360 [Tetrahymena thermophila SB210]	41.43	280	3e-59	1.79979	254.37	126.083
contig_1697	gi|678317232|emb|CDW85906.1|	uncharacterized rna-binding isoform 2 [Stylonychia lemnae]	53.23	201	3e-56	0.337174	6.24324	41.7231
contig_1698	gi|471226692|ref|XP_004032376.1|	hypothetical protein IMG5_123770 [Ichthyophthirius multifiliis]	55.84	471	0	0.840579	342.712	23.5635
contig_1700	gi|145496547|ref|XP_001434264.1|	hypothetical protein [Paramecium tetraurelia strain d4-2]	76.24	627	0	0.954586	536.658	199.68
contig_1701	gi|471221840|ref|XP_004029732.1|	hypothetical protein IMG5_174070 [Ichthyophthirius multifiliis]	64.65	447	0	15.5614	978.529	108.86
contig_1705	gi|749751523|ref|XP_011138070.1|	PREDICTED: protein disulfide-isomerase [Harpegnathos saltator]	29.59	365	4e-47	0.0452135	319.906	107.807
contig_1706	gi|118374967|ref|XP_001020671.1|	Serine/Threonine kinase domain protein [Tetrahymena thermophila SB210]	54.07	172	2e-56	95.9188	23.2141	5.82509
contig_1708	gi|829193091|ref|XP_001030979.2|	dynein heavy chain 1, axonemal protein [Tetrahymena thermophila SB210]	63.25	4253	0	1.96422	0.21962	10.7829
contig_1709	gi|145509955|ref|XP_001440916.1|	hypothetical protein [Paramecium tetraurelia strain d4-2]	47.69	325	8e-89	5.73856	13.8488	25.0913
contig_1710	gi|471236516|ref|XP_004040076.1|	vacuolar sorting protein, putative [Ichthyophthirius multifiliis]	37.21	1083	0	0.388533	9.08224	2.53165
contig_1714	gi|118368453|ref|XP_001017433.1|	kinesin motor catalytic domain protein [Tetrahymena thermophila SB210]	57.05	738	0	0.642155	21.799	35.5322
contig_1716	gi|118368129|ref|XP_001017274.1|	NADP-dependent isocitrate dehydrogenase [Tetrahymena thermophila SB210]	65.65	425	0	0.130185	40.8317	104.681
contig_1719	gi|829099374|ref|XP_976655.3|	ubiquitin-conjugating enzyme [Tetrahymena thermophila SB210]	59.24	157	4e-63	0.88561	7.10104	41.9682
contig_1723	gi|229594590|ref|XP_001032743.3|	chromosome condensation regulator RCC1 repeat protein [Tetrahymena thermophila SB210]	38.54	480	1e-77	40.5758	2.73305	46.2531
contig_1725	gi|145501673|ref|XP_001436817.1|	hypothetical protein [Paramecium tetraurelia strain d4-2]	33.09	278	5e-37	0.0994535	0.394611	80.8871
contig_1726	gi|829160370|ref|XP_012652115.1|	ABC transporter family protein [Tetrahymena thermophila SB210]	33.21	280	2e-18	25.4281	2.95206	0.924367
contig_1731	gi|503186151|ref|WP_013420812.1|	alkyl hydroperoxide reductase [Rhodomicrobium vannielii]	44.79	163	2e-37	1.05704	1167.34	144.099
contig_1732	gi|118401690|ref|XP_001033165.1|	ubiquitin carboxy-terminal hydrolase [Tetrahymena thermophila SB210]	38.38	800	5e-141	0.132957	17.5742	10.9802
contig_1734	gi|829162810|ref|XP_001013075.2|	zinc finger, C2HC5-type family protein [Tetrahymena thermophila SB210]	36.44	719	2e-125	0.570946	3.58249	11.3335
contig_1736	gi|829182464|ref|XP_001020534.2|	notchless protein, putative [Tetrahymena thermophila SB210]	33.68	778	8e-132	0.72861	0.268732	38.1338
contig_1737	gi|697738808|gb|AIT58615.1|	Pat2 [Tetrahymena thermophila]	37.3	126	2e-14	1.09036	6.49401	437.932
contig_1738	gi|829164487|ref|XP_977062.3|	folate carrier protein, putative [Tetrahymena thermophila SB210]	40.88	296	8e-63	0.556482	4.69335	51.4883
contig_1739	gi|145476451|ref|XP_001424248.1|	hypothetical protein [Paramecium tetraurelia strain d4-2]	61.9	147	7e-58	21.6067	117.229	38.3927
contig_1740	gi|145473765|ref|XP_001462546.1|	hypothetical protein [Paramecium tetraurelia strain d4-2]	50.51	293	5e-83	1809.31	289.127	78.4551
contig_1743	gi|145480731|ref|XP_001426388.1|	hypothetical protein [Paramecium tetraurelia strain d4-2]	48.94	799	0	0.0374201	5.45235	2.06149
contig_1744	gi|145517398|ref|XP_001444582.1|	hypothetical protein [Paramecium tetraurelia strain d4-2]	60.23	342	4e-144	1.90475	9.14385	46.6611
contig_1745	gi|471221552|ref|XP_004027706.1|	protein kinase domain protein [Ichthyophthirius multifiliis]	51.6	281	3e-93	120.754	92.7628	4.49166
contig_1746	gi|829167173|ref|XP_001014760.3|	progesterone immunomodulatory-binding factor 1, putative [Tetrahymena thermophila SB210]	53.48	546	3e-172	0.18467	0.295128	16.5684
contig_1747	gi|118395726|ref|XP_001030209.1|	serine/threonine phosphatase 2C [Tetrahymena thermophila SB210]	51.31	191	4e-62	4.21694	30.6446	50.4744
contig_1754	gi|471222999|ref|XP_004030290.1|	viral a-type inclusion repeat protein, partial [Ichthyophthirius multifiliis]	34.69	271	8e-16	37.9462	13.5672	17.9652
contig_1762	gi|145490791|ref|XP_001431395.1|	hypothetical protein [Paramecium tetraurelia strain d4-2]	71.51	344	0	0.4643	314.376	166.4
contig_1765	gi|471230261|ref|XP_004036412.1|	pci domain protein, partial [Ichthyophthirius multifiliis]	57.24	421	1e-151	3.55157	107.364	61.9609
contig_1766	gi|118401473|ref|XP_001033057.1|	nuclear cap-binding protein subunit 2 [Tetrahymena thermophila SB210]	42.37	236	7e-49	13.7614	10.716	42.0767
contig_1769	gi|471225659|ref|XP_004031895.1|	pre-mRNA splicing factor ATP-dependent rna helicase prp16, putative [Ichthyophthirius multifiliis]	61.67	1080	0	61.1652	3.91021	7.44311
contig_1770	gi|403372042|gb|EJY85909.1|	Dihydrolipoyl dehydrogenase [Oxytricha trifallax]	63.23	427	0	0.0414205	180.856	206.039
contig_1771	gi|829177459|ref|XP_001018835.2|	hypothetical protein TTHERM_00463380 [Tetrahymena thermophila SB210]	31.97	147	1e-14	0.359031	0.0316569	44.1439
contig_1772	gi|829142801|ref|XP_001009910.2|	HECT-domain (ubiquitin-transferase) protein [Tetrahymena thermophila SB210]	38.05	1138	8e-175	22.8979	1.11668	4.8183
contig_1774	gi|829178907|ref|XP_001019218.2|	ubiquitin-activating enzyme E1 [Tetrahymena thermophila SB210]	60.41	293	1e-110	1.96843	93.9417	43.5005
contig_1776	gi|145473765|ref|XP_001462546.1|	hypothetical protein [Paramecium tetraurelia strain d4-2]	47.78	293	4e-72	1639.31	225.493	34.9524
contig_1780	gi|118360078|ref|XP_001013276.1|	WD40 repeat protein [Tetrahymena thermophila SB210]	47.83	69	1e-14	31.3649	81.0385	92.1597
contig_1782	gi|829194655|ref|XP_001025176.2|	Serine/Threonine kinase domain protein [Tetrahymena thermophila SB210]	71.12	277	7e-145	65.5002	7.8635	0.660298
contig_1783	gi|829173230|ref|XP_001017143.2|	hypothetical protein TTHERM_00193900 [Tetrahymena thermophila SB210]	37.38	1688	0	0.502271	0.578334	7.2388
contig_1786	gi|471222298|ref|XP_004029951.1|	vacuolar-type h+-translocating inorganic pyrophosphatase, putative [Ichthyophthirius multifiliis]	66.87	661	0	0.403545	11.4092	17.1998
contig_1787	gi|145512469|ref|XP_001442151.1|	hypothetical protein [Paramecium tetraurelia strain d4-2]	52.3	782	0	0.519814	1.06945	56.4073
contig_1789	gi|145486963|ref|XP_001429487.1|	hypothetical protein [Paramecium tetraurelia strain d4-2]	46.88	224	1e-69	1.11194	266.361	169.021
contig_1792	gi|229593842|ref|XP_001026525.3|	hypothetical protein TTHERM_00328610 [Tetrahymena thermophila SB210]	46.45	155	2e-33	0.262681	26.1724	215.473
contig_1796	gi|471223815|ref|XP_004030674.1|	hypothetical protein IMG5_155880 [Ichthyophthirius multifiliis]	34.57	324	1e-47	2.27094	16.4615	12.1479
contig_1799	gi|145521160|ref|XP_001446435.1|	hypothetical protein [Paramecium tetraurelia strain d4-2]	53.59	752	0	9.38693	19.2313	11.5308
contig_1800	gi|829187098|ref|XP_001022658.2|	transmembrane amino acid transporter protein [Tetrahymena thermophila SB210]	32.63	334	5e-47	0.0991883	0.174915	22.5041
contig_1801	gi|403332245|gb|EJY65124.1|	Guanylate-binding protein, N-terminal domain containing protein [Oxytricha trifallax]	43.35	406	8e-107	0.182809	0.0483567	5.8371
contig_1805	gi|145481213|ref|XP_001426629.1|	hypothetical protein [Paramecium tetraurelia strain d4-2]	28.75	400	3e-36	0.128458	0.0188775	50.1826
contig_1808	gi|829188395|ref|XP_001022994.2|	hypothetical protein TTHERM_00348390 [Tetrahymena thermophila SB210]	64.11	287	2e-133	1.66455	0	27.8916
contig_1811	gi|471236170|ref|XP_004039923.1|	hypothetical protein IMG5_005740 [Ichthyophthirius multifiliis]	64.62	537	0	0.207351	165.038	252.993
contig_1812	gi|118369302|ref|XP_001017856.1|	flagellar associated protein, putative [Tetrahymena thermophila SB210]	49.72	722	0	0.44814	0.916005	7.32861
contig_1814	gi|229596294|ref|XP_001011805.3|	chaperone protein DnaJ [Tetrahymena thermophila SB210]	49.85	329	1e-101	1.6498	28.9804	55.6364
contig_1818	gi|145502156|ref|XP_001437057.1|	hypothetical protein [Paramecium tetraurelia strain d4-2]	47.85	186	2e-44	0.776396	48.9352	85.0865
contig_1819	gi|145481323|ref|XP_001426684.1|	hypothetical protein [Paramecium tetraurelia strain d4-2]	28.83	163	4e-17	0.706028	4.60063	6.69102
contig_1820	gi|145483755|ref|XP_001427900.1|	hypothetical protein [Paramecium tetraurelia strain d4-2]	46.86	446	3e-119	0.972923	15.1115	92.5568
contig_1823	gi|56553892|pdb|1TL9|A	Chain A, High Resolution Crystal Structure Of Calpain I Protease Core In Complex With Leupeptin	29.74	195	1e-17	0.106172	0.210634	27.3593
contig_1826	gi|146165341|ref|XP_001014814.2|	hypothetical protein TTHERM_00049190 [Tetrahymena thermophila SB210]	40.13	3461	0	1.79132	1.36641	28.5791
contig_1828	gi|145521620|ref|XP_001446665.1|	hypothetical protein [Paramecium tetraurelia strain d4-2]	71.14	298	1e-164	199.134	149.679	190.639
contig_1832	gi|829143862|ref|XP_001009684.3|	adaptin amine-terminal region family protein [Tetrahymena thermophila SB210]	41.7	1012	0	1.08979	26.7245	25.8956
contig_1834	gi|118369156|ref|XP_001017783.1|	isopentenyl-diphosphate delta-isomerase [Tetrahymena thermophila SB210]	46.54	217	9e-52	0	9.7767	42.9729
contig_1835	gi|471219035|ref|XP_004024051.1|	YTH YT521-B-like family protein, putative [Ichthyophthirius multifiliis]	53.03	198	5e-66	1.39187	11.0714	17.3135
contig_1838	gi|145518239|ref|XP_001444997.1|	hypothetical protein [Paramecium tetraurelia strain d4-2]	74.55	165	6e-81	57.0233	2.41538	280.077
contig_1840	gi|471229898|ref|XP_004035776.1|	malate dehydrogenase, putative [Ichthyophthirius multifiliis]	64.04	342	3e-150	20.1222	583.039	260.909
contig_1842	gi|145500536|ref|XP_001436251.1|	hypothetical protein [Paramecium tetraurelia strain d4-2]	58.73	458	0	12.8169	180.913	78.2374
contig_1847	gi|145527424|ref|XP_001449512.1|	hypothetical protein [Paramecium tetraurelia strain d4-2]	36.03	247	1e-38	136.542	9.70542	1.96422
contig_1848	gi|471220839|ref|XP_004027371.1|	hypothetical protein IMG5_184560 [Ichthyophthirius multifiliis]	37.27	220	4e-32	1.61749	3.73275	24.9476
contig_1850	gi|471226965|ref|XP_004032506.1|	hypothetical protein IMG5_121230 [Ichthyophthirius multifiliis]	43.86	513	1e-124	4.22982	9.87893	11.6625
contig_1852	gi|678325717|emb|CDW81535.1|	dna-directed rna polymerase ii subunit rpb1 [Stylonychia lemnae]	46.29	1590	0	20.913	5.88439	12.9786
contig_1854	gi|146182998|ref|XP_001025677.2|	hypothetical protein TTHERM_01079090 [Tetrahymena thermophila SB210]	34.96	389	6e-61	7.84253	34.4402	4.2834
contig_1858	gi|118368049|ref|XP_001017234.1|	MutS domain III protein [Tetrahymena thermophila SB210]	49.25	668	0	0.718264	15.2869	12.2895
contig_1863	gi|146182801|ref|XP_001025271.2|	PPR repeat protein [Tetrahymena thermophila SB210]	37.3	681	1e-121	7.508	13.4527	6.69102
contig_1864	gi|471233735|ref|XP_004039056.1|	proteasome subunit alpha type 2, putative [Ichthyophthirius multifiliis]	69.26	231	5e-113	5.19154	300.05	142.053
contig_1865	gi|118395414|ref|XP_001030057.1|	hypothetical protein TTHERM_01164140 [Tetrahymena thermophila SB210]	36.21	1262	0	0.363053	0.428726	21.2719
contig_1866	gi|118366353|ref|XP_001016395.1|	B-box zinc finger protein [Tetrahymena thermophila SB210]	39.42	449	3e-76	5.3506	10.4793	4.81972
contig_1868	gi|678306437|emb|CDW91436.1|	lem3 (ligand-effect modulator 3) family protein [Stylonychia lemnae]	48.42	190	2e-56	0.710098	4.06975	51.4144
contig_1875	gi|146163751|ref|XP_001012240.2|	endoplasmic reticulum vesicle transporter [Tetrahymena thermophila SB210]	34.04	332	6e-51	0.972546	33.5563	39.9159
contig_1880	gi|145535167|ref|XP_001453322.1|	hypothetical protein [Paramecium tetraurelia strain d4-2]	48.06	310	2e-92	0.202967	0.0397695	84.6147
contig_1881	gi|145542981|ref|XP_001457177.1|	hypothetical protein [Paramecium tetraurelia strain d4-2]	38.24	319	1e-63	1.17131	2.75408	1.6154
contig_1882	gi|146179448|ref|XP_001020597.2|	RNA recognition motif 1 in vertebrate serine/arginine-rich splicing factor [Tetrahymena thermophila SB210]	53.4	103	6e-27	7.73343	51.7622	132.722
contig_1886	gi|146176765|ref|XP_001020005.2|	TAP42 protein [Tetrahymena thermophila SB210]	36.92	130	2e-22	103.433	26.1422	26.3641
contig_1896	gi|145503651|ref|XP_001437800.1|	hypothetical protein [Paramecium tetraurelia strain d4-2]	56.27	734	0	0.825131	5.1891	25.9535
contig_1898	gi|678321758|emb|CDW83568.1|	wd-40 repeat protein [Stylonychia lemnae]	27.17	346	1e-17	0	0.235501	13.8005
contig_1907	gi|829183729|ref|XP_001021183.4|	FAM18-like protein [Tetrahymena thermophila SB210]	34.44	180	3e-30	0.101197	0	5.33987
contig_1908	gi|146162174|ref|XP_001008877.2|	phospholipase B-like protein [Tetrahymena thermophila SB210]	30.51	272	4e-20	0.0270186	0.964838	36.1364
contig_1910	gi|145540048|ref|XP_001455714.1|	hypothetical protein [Paramecium tetraurelia strain d4-2]	62.3	443	0	1.51931	27.0991	167.885
contig_1914	gi|118366737|ref|XP_001016584.1|	GDP dissociation inhibitor [Tetrahymena thermophila SB210]	47.64	233	2e-65	2.37685	207.561	211.195
contig_1915	gi|145542376|ref|XP_001456875.1|	hypothetical protein [Paramecium tetraurelia strain d4-2]	54.73	148	3e-43	8.06199	3.19396	3.81436
contig_1916	gi|319443365|pdb|2XZM|J	Chain J, Crystal Structure Of The Eukaryotic 40s Ribosomal Subunit In Complex With Initiation Factor 1. This File Contains The 40s Subunit And Initiation Factor For Molecule 1	62.83	113	1e-44	86.3102	773.89	589.438
contig_1918	gi|319443365|pdb|2XZM|J	Chain J, Crystal Structure Of The Eukaryotic 40s Ribosomal Subunit In Complex With Initiation Factor 1. This File Contains The 40s Subunit And Initiation Factor For Molecule 1	62.83	113	5e-43	230.81	630.017	423.657
contig_1923	gi|536630640|gb|AGU38301.1|	14-3-3 protein [Cryptocaryon irritans]	90.95	210	1e-122	99.8046	365.534	186.419
contig_1924	gi|536630640|gb|AGU38301.1|	14-3-3 protein [Cryptocaryon irritans]	90.3	237	2e-157	3.83038	78.0936	354.789
contig_1925	gi|326512212|dbj|BAJ96087.1|	predicted protein [Hordeum vulgare subsp. vulgare]	84.89	225	1e-141	20311	73.2903	7.25154
contig_1932	gi|145531483|ref|XP_001451508.1|	hypothetical protein [Paramecium tetraurelia strain d4-2]	82.12	386	0	22.5405	89.3199	91.3142
contig_1934	gi|449102244|gb|AGE89255.1|	ribosomal protein L27Ae [Cryptocaryon irritans]	93.2	147	5e-96	39.0869	320.044	301.096
contig_1935	gi|169659193|dbj|BAG12781.1|	hypothetical protein [Sorogena stoianovitchae]	46.1	141	1e-30	1596.86	428.686	369.099
contig_1938	gi|146180395|ref|XP_001020875.2|	cyclin-dependent kinase-like Serine/Threonine kinase family protein [Tetrahymena thermophila SB210]	47.62	147	1e-40	2.9856	1.00364	16.7499
contig_1939	gi|829101725|ref|XP_001008290.3|	importin-beta amine-terminal domain protein [Tetrahymena thermophila SB210]	36.69	477	1e-100	136.063	70.1314	15.3989
contig_1940	gi|145544871|ref|XP_001458120.1|	hypothetical protein [Paramecium tetraurelia strain d4-2]	40.84	453	3e-123	0.427339	75.2542	135.896
contig_1942	gi|146184825|ref|XP_001030231.2|	glucose-6-phosphate isomerase [Tetrahymena thermophila SB210]	57.61	552	0	0.793003	1.76053	40.006
contig_1947	gi|145503651|ref|XP_001437800.1|	hypothetical protein [Paramecium tetraurelia strain d4-2]	57.2	736	0	0.122569	0.626823	50.2929
contig_1950	gi|146182108|ref|XP_001023996.2|	protein disulfide-isomerase [Tetrahymena thermophila SB210]	43.56	489	8e-132	6.45453	101.852	52.3255
contig_1951	gi|829193630|ref|XP_001031932.2|	calpain family cysteine protease [Tetrahymena thermophila SB210]	43.82	461	3e-132	0.549508	1.2436	317.505
contig_1952	gi|829193630|ref|XP_001031932.2|	calpain family cysteine protease [Tetrahymena thermophila SB210]	43.55	310	1e-71	0.211339	1.91003	300.24
contig_1954	gi|118367877|ref|XP_001017148.1|	hypothetical protein TTHERM_00193950 [Tetrahymena thermophila SB210]	45.6	182	1e-45	1.49306	270.329	224.726
contig_1955	gi|471228805|ref|XP_004035272.1|	hypothetical protein IMG5_102250 [Ichthyophthirius multifiliis]	47.91	839	0	0.613237	21.0582	5.45551
contig_1960	gi|829186535|ref|XP_001022386.2|	ABC transporter family protein [Tetrahymena thermophila SB210]	39.42	794	5e-173	0.707031	1.19761	14.632
contig_1961	gi|829186533|ref|XP_001022385.2|	ABC transporter C family protein [Tetrahymena thermophila SB210]	43.35	263	2e-71	1.29346	5.05511	7.95502
contig_1965	gi|145535011|ref|XP_001453244.1|	hypothetical protein [Paramecium tetraurelia strain d4-2]	63.59	379	3e-159	1.19355	160.356	116.323
contig_1966	gi|145534971|ref|XP_001453224.1|	hypothetical protein [Paramecium tetraurelia strain d4-2]	72.94	303	2e-174	4.23193	545.797	299.083
contig_1967	gi|678324357|emb|CDW82236.1|	calpain family cysteine protease containing protein [Stylonychia lemnae]	36.17	141	1e-19	0.261634	0.6344	54.7126
contig_1971	gi|829198872|ref|XP_012656407.1|	MHCK/EF2 kinase domain protein [Tetrahymena thermophila SB210]	38.51	644	6e-124	1.62417	9.09658	19.1545
contig_1972	gi|857973814|emb|CEO99991.1|	hypothetical protein PBRA_007725 [Plasmodiophora brassicae]	30.26	152	1e-17	41.072	146.458	15.4176
contig_1975	gi|678314874|emb|CDW87120.1|	erv25p [Stylonychia lemnae]	29.19	209	6e-17	0.643479	51.8648	6.06005
contig_1977	gi|145542027|ref|XP_001456701.1|	hypothetical protein [Paramecium tetraurelia strain d4-2]	66.03	624	0	158.554	11.4764	41.6122
contig_1978	gi|471224856|ref|XP_004031168.1|	radial spoke head protein, putative [Ichthyophthirius multifiliis]	48.15	297	2e-100	2.38782	0.97568	30.7748
contig_1979	gi|146182846|ref|XP_001025406.2|	tesmin TSO1-like CXC domain protein [Tetrahymena thermophila SB210]	38.28	128	2e-14	0	3.06139	30.0142
contig_1980	gi|145486064|ref|XP_001429039.1|	hypothetical protein [Paramecium tetraurelia strain d4-2]	39.18	194	1e-38	0.0963062	1.50019	1.90567
contig_1982	gi|829192444|ref|XP_001024181.2|	kinase domain protein [Tetrahymena thermophila SB210]	49.75	591	0	0.586873	0.0713744	32.0809
contig_1984	gi|145517863|ref|XP_001444809.1|	hypothetical protein [Paramecium tetraurelia strain d4-2]	36.45	321	1e-48	0.0841783	0.593782	61.8122
contig_1986	gi|145491081|ref|XP_001431540.1|	hypothetical protein [Paramecium tetraurelia strain d4-2]	38.03	213	3e-31	98.3429	9.60707	18.1561
contig_1987	gi|829196692|ref|XP_001026252.2|	60S ribosomal protein L27 [Tetrahymena thermophila SB210]	62.42	149	4e-54	185.344	393.056	247.707
contig_1989	gi|470411041|ref|XP_004336337.1|	PB1 domain containing protein [Acanthamoeba castellanii str. Neff]	35.81	148	2e-17	128.726	11.5313	12.8489
contig_1991	gi|471222913|ref|XP_004030248.1|	proteasome subunit beta type, putative [Ichthyophthirius multifiliis]	59.79	286	1e-118	5.70196	242.379	135.3
contig_1995	gi|145481745|ref|XP_001426895.1|	hypothetical protein [Paramecium tetraurelia strain d4-2]	36.63	202	9e-20	0	0.0135151	23.947
contig_1997	gi|471223178|ref|XP_004030374.1|	hypothetical protein IMG5_162410 [Ichthyophthirius multifiliis]	30.65	385	5e-37	0.101443	2.0796	14.553
contig_1998	gi|829183761|ref|XP_001021206.2|	hypothetical protein TTHERM_00924250 [Tetrahymena thermophila SB210]	45.12	707	0	1.15322	2.62498	12.8078
contig_1999	gi|829186535|ref|XP_001022386.2|	ABC transporter family protein [Tetrahymena thermophila SB210]	31.57	548	4e-79	0.994282	2.4923	2.31239
contig_2000	gi|146169504|ref|XP_001017185.2|	protein transporter SEC13 [Tetrahymena thermophila SB210]	45.05	333	4e-83	40.0858	48.3528	55.9243
contig_2001	gi|403348792|gb|EJY73841.1|	Ubiquitin-activating enzyme E1 family protein [Oxytricha trifallax]	27.62	1810	2e-146	0.686226	12.11	14.2474
contig_2003	gi|829169537|ref|XP_001015749.2|	WD domain, G-beta repeat protein [Tetrahymena thermophila SB210]	29.34	559	9e-51	0.71558	0.626134	7.2272
contig_2004	gi|145522692|ref|XP_001447190.1|	hypothetical protein [Paramecium tetraurelia strain d4-2]	50.37	135	9e-26	1880.4	541.318	288.282
contig_2008	gi|118355540|ref|XP_001011029.1|	helix turn-helix protein [Tetrahymena thermophila SB210]	54.41	136	1e-37	50.797	80.7269	141.726
contig_2009	gi|118375113|ref|XP_001020742.1|	outer membrane protein [Tetrahymena thermophila SB210]	33.79	219	1e-29	0.375713	186.62	49.197
contig_2011	gi|829146229|ref|XP_001010054.3|	tristetraproline, zinc finger protein [Tetrahymena thermophila SB210]	45.71	70	4e-12	0.28633	57.2016	235.608
contig_2013	gi|118375923|ref|XP_001021146.1|	thioesterase family protein [Tetrahymena thermophila SB210]	37.9	219	9e-38	148.063	30.9381	18.2442
contig_2014	gi|145522195|ref|XP_001446947.1|	hypothetical protein [Paramecium tetraurelia strain d4-2]	36.22	196	2e-29	6.33838	39.1903	64.6814
contig_2017	gi|471227506|ref|XP_004034664.1|	hypothetical protein IMG5_116040 [Ichthyophthirius multifiliis]	50.75	465	2e-157	0.461984	97.1833	22.79
contig_2018	gi|145521214|ref|XP_001446462.1|	hypothetical protein [Paramecium tetraurelia strain d4-2]	41.33	1459	0	6.32046	16.4375	25.3269
contig_2020	gi|829194792|ref|XP_001031797.2|	Serine/Threonine kinase domain protein [Tetrahymena thermophila SB210]	63.03	119	9e-39	49.6541	9.54826	3.68125
contig_2026	gi|829192364|ref|XP_012655467.1|	RuBisCO LSMT substrate-binding protein [Tetrahymena thermophila SB210]	30.54	668	1e-112	0.0284225	0.162897	7.52867
contig_2028	gi|66805059|ref|XP_636262.1|	hypothetical protein DDB_G0289333 [Dictyostelium discoideum AX4]	30.95	168	5e-11	3.06768	33.346	15.9731
contig_2031	gi|471228044|ref|XP_004034914.1|	hypothetical protein IMG5_109990 [Ichthyophthirius multifiliis]	51.03	435	3e-153	5.11072	401.239	148.761
contig_2034	gi|146161569|ref|XP_001007823.2|	SURF1 family protein [Tetrahymena thermophila SB210]	37.5	168	1e-26	4.06535	501.787	181.011
contig_2035	gi|829191420|ref|XP_001030752.2|	oxidoreductase, short chain dehydrogenase/reductase family protein [Tetrahymena thermophila SB210]	38.36	511	2e-102	11.7268	8.22712	12.3744
contig_2039	gi|678314250|emb|CDW87437.1|	calpain family cysteine protease containing protein [Stylonychia lemnae]	32.31	294	2e-32	0.0182451	0.321745	46.4739
contig_2042	gi|145536616|ref|XP_001454030.1|	hypothetical protein [Paramecium tetraurelia strain d4-2]	40.79	505	4e-117	19.6423	1.08785	4.50922
contig_2043	gi|145514091|ref|XP_001442956.1|	hypothetical protein [Paramecium tetraurelia strain d4-2]	68.05	385	0	6.34425	140.999	47.3902
contig_2044	gi|118396625|ref|XP_001030651.1|	DEAH-box nuclear pre-mRNA splicing factor [Tetrahymena thermophila SB210]	72.23	497	0	187.399	5.71773	38.0825
contig_2050	gi|146181541|ref|XP_001023086.2|	B-box zinc finger protein [Tetrahymena thermophila SB210]	40.96	354	6e-65	3.23957	3.46811	5.65797
contig_2055	gi|145502871|ref|XP_001437413.1|	hypothetical protein [Paramecium tetraurelia strain d4-2]	67.87	414	0	68.1331	26.4288	14.3955
contig_2059	gi|829185760|ref|XP_001021911.2|	cyclin-dependent kinase-like Serine/Threonine kinase family protein [Tetrahymena thermophila SB210]	69.71	307	2e-140	2.9299	86.2455	78.0894
contig_2061	gi|145550991|ref|XP_001461173.1|	hypothetical protein [Paramecium tetraurelia strain d4-2]	28.69	237	1e-12	0.376229	73.2025	45.9715
contig_2062	gi|28974204|gb|AAO61486.1|	calpain-like protein [Sterkiella histriomuscorum]	31.17	324	6e-28	10.6472	138.319	5.08099
contig_2067	gi|145530608|ref|XP_001451076.1|	hypothetical protein [Paramecium tetraurelia strain d4-2]	31.21	282	3e-32	1.67757	1.71185	33.3477
contig_2069	gi|829174546|ref|XP_001033105.2|	hypothetical protein TTHERM_00441910 [Tetrahymena thermophila SB210]	32.13	221	2e-26	0.0325642	0.0717823	7.87399
contig_2075	gi|657597251|ref|XP_008303358.1|	PREDICTED: tenascin-like isoform X1 [Stegastes partitus]	44.44	90	2e-13	0.533353	0.613402	137.012
contig_2078	gi|829196374|ref|XP_001026036.2|	calpain family cysteine protease [Tetrahymena thermophila SB210]	28.97	321	2e-27	1.0933	3.14076	82.427
contig_2079	gi|118397505|ref|XP_001031085.1|	BRCT domain protein [Tetrahymena thermophila SB210]	40	750	5e-152	1.09686	8.72569	14.2831
contig_2081	gi|118380290|ref|XP_001023309.1|	S-adenosylmethionine synthetase protein [Tetrahymena thermophila SB210]	66.67	390	5e-180	0.126325	0.891076	10.8319
contig_2084	gi|145552956|ref|XP_001462153.1|	hypothetical protein [Paramecium tetraurelia strain d4-2]	35.97	392	3e-60	9.94578	1.72085	20.7474
contig_2085	gi|829124029|ref|XP_001008623.2|	structural maintenance of chromosomes protein [Tetrahymena thermophila SB210]	39.38	871	0	0.32177	0.60042	37.637
contig_2088	gi|829192930|ref|XP_001024366.2|	centrosomal protein, putative [Tetrahymena thermophila SB210]	50.89	224	6e-51	0.887066	0.377592	16.7275
contig_2089	gi|829186916|ref|XP_001022551.2|	Serine/Threonine kinase domain protein [Tetrahymena thermophila SB210]	50	96	2e-22	0.150793	0.897473	1.93271
contig_2091	gi|146165401|ref|XP_001014922.2|	cytoplasmic and cytosolic malate dehydrogenase family protein [Tetrahymena thermophila SB210]	41.41	227	2e-49	201.183	176.715	5.90524
contig_2093	gi|146161699|ref|XP_001007545.2|	glutamylglutaminyl-tRNA synthetase protein [Tetrahymena thermophila SB210]	48.41	754	0	3.54837	45.2737	84.8171
contig_2095	gi|829101003|ref|XP_001007509.2|	peroxisomal alkyldihydroxyacetonephosphate synthase [Tetrahymena thermophila SB210]	61.81	597	0	0.323014	188.585	32.3942
contig_2096	gi|145550666|ref|XP_001461011.1|	hypothetical protein [Paramecium tetraurelia strain d4-2]	43.06	432	4e-117	0.0559052	123.94	15.1185
contig_2098	gi|829185041|ref|XP_001032820.2|	non-SMC mitotic condensation complex subunit 1, amine-terminal protein [Tetrahymena thermophila SB210]	37.18	866	9e-167	0.73145	0.788264	22.3014
contig_2099	gi|145532146|ref|XP_001451834.1|	hypothetical protein [Paramecium tetraurelia strain d4-2]	85.81	310	0	41.1013	19.3246	36.9135
contig_2100	gi|145492433|ref|XP_001432214.1|	hypothetical protein [Paramecium tetraurelia strain d4-2]	79.55	88	2e-42	41.3573	21.2064	21.0306
contig_2101	gi|471231204|ref|XP_004036792.1|	serine threonine protein, putative [Ichthyophthirius multifiliis]	95.14	185	5e-128	130.519	17.7525	37.0739
contig_2103	gi|122126237|sp|Q5Y2C3.2|H2AY_TETTS	RecName: Full=Histone H2A.Y	33.52	364	2e-43	30.0265	6.70686	11.699
contig_2107	gi|829194150|ref|XP_001025010.2|	tesmin TSO1-like CXC domain protein [Tetrahymena thermophila SB210]	43.08	195	3e-30	0.95257	0.614935	18.8797
contig_2109	gi|118356223|ref|XP_001011370.1|	small guanosine triphosphatase family Ras family protein [Tetrahymena thermophila SB210]	52.14	117	6e-38	0.734124	27.5103	20.6107
contig_2110	gi|471228421|ref|XP_004035092.1|	oxoglutarate dehydrogenase, putative [Ichthyophthirius multifiliis]	51	898	0	0.0372328	30.5313	9.90425
contig_2115	gi|429843370|gb|AGA16539.1|	surface antigen [Cryptocaryon irritans]	77.24	268	2e-122	9.82889	2.45337	4.74525
contig_2117	gi|146167369|ref|XP_001470800.1|	oxoglutarate/malate translocator protein, putative [Tetrahymena thermophila SB210]	55.49	346	1e-135	2.48131	431.474	156.745
contig_2119	gi|118363168|ref|XP_001014618.1|	phosphatidylserine synthase [Tetrahymena thermophila SB210]	57.8	372	9e-153	0.475512	24.1607	14.5772
contig_2120	gi|734554756|gb|KHN81883.1|	Protein lin-54 [Toxocara canis]	52.85	123	2e-34	0.0207102	0.40174	17.007
contig_2122	gi|471226381|ref|XP_004032231.1|	ribosomal protein, putative, partial [Ichthyophthirius multifiliis]	65.26	95	5e-35	113.71	966.171	417.826
contig_2125	gi|145519405|ref|XP_001445569.1|	hypothetical protein [Paramecium tetraurelia strain d4-2]	40.79	331	8e-73	0.523063	46.6033	15.7717
contig_2128	gi|145476451|ref|XP_001424248.1|	hypothetical protein [Paramecium tetraurelia strain d4-2]	63.38	142	9e-55	12.7731	187.785	79.8215
contig_2129	gi|471222296|ref|XP_004029950.1|	hypothetical protein IMG5_170140 [Ichthyophthirius multifiliis]	65.54	354	5e-159	0.0397106	2.66107	30.6453
contig_2131	gi|471224549|ref|XP_004031022.1|	hypothetical protein IMG5_148670 [Ichthyophthirius multifiliis]	30.53	393	2e-40	0.692151	19.5824	30.0717
contig_2132	gi|146164901|ref|XP_001014311.2|	adenylate kinase family protein [Tetrahymena thermophila SB210]	48.03	458	3e-139	1.9307	0.6601	49.4561
contig_2133	gi|829151162|ref|XP_001010812.3|	beta-tubulin folding cofactor D [Tetrahymena thermophila SB210]	42.11	1368	0	0.0819688	13.9068	23.3342
contig_2134	gi|145551135|ref|XP_001461245.1|	hypothetical protein [Paramecium tetraurelia strain d4-2]	32.3	161	4e-12	0	0.740567	1.18712
contig_2136	gi|118384522|ref|XP_001025409.1|	MORN motif protein [Tetrahymena thermophila SB210]	78.15	151	9e-80	24.9408	106.48	60.4296
contig_2143	gi|829143862|ref|XP_001009684.3|	adaptin amine-terminal region family protein [Tetrahymena thermophila SB210]	38.31	1018	0	0.745901	16.6805	8.41129
contig_2144	gi|829144175|ref|XP_012651479.1|	inhibitor of apoptosis-promoting Bax1 protein [Tetrahymena thermophila SB210]	32.38	244	6e-31	0	1.12232	77.4444
contig_2147	gi|118350859|ref|XP_001008708.1|	kinase domain protein [Tetrahymena thermophila SB210]	31.54	279	4e-34	0.10275	0	20.7631
contig_2153	gi|145549309|ref|XP_001460334.1|	hypothetical protein [Paramecium tetraurelia strain d4-2]	62.66	474	0	0.376256	0.315959	183.181
contig_2155	gi|829196641|ref|XP_001026192.2|	kinesin motor catalytic domain protein [Tetrahymena thermophila SB210]	65.08	378	2e-163	0.28542	1.3568	27.8706
contig_2157	gi|471218456|ref|XP_004023771.1|	leishmanolysin family protein, putative [Ichthyophthirius multifiliis]	32.13	333	1e-44	0.0977974	0.0646733	39.3852
contig_2163	gi|829160407|ref|XP_001012433.3|	DNA replication licensing factor MCM8, putative [Tetrahymena thermophila SB210]	53.59	474	3e-162	8.39707	5.5839	6.21875
contig_2165	gi|124088357|ref|XP_001347067.1|	Zn-finger protein [Paramecium tetraurelia strain d4-2]	47.44	156	5e-41	2.35572	17.8195	57.8401
contig_2166	gi|146163103|ref|XP_001010758.2|	eukaryotic porin protein [Tetrahymena thermophila SB210]	31.82	308	2e-35	3.83545	428.204	201.55
contig_2167	gi|471219383|ref|XP_004024216.1|	hypothetical protein IMG5_197670 [Ichthyophthirius multifiliis]	28.47	144	2e-12	0.148255	0.871476	0.577834
contig_2168	gi|829128807|ref|XP_001008884.4|	clathrin light chain [Tetrahymena thermophila SB210]	47.12	208	1e-59	6.55896	76.0509	73.4763
contig_2169	gi|145542424|ref|XP_001456899.1|	hypothetical protein [Paramecium tetraurelia strain d4-2]	48.42	506	8e-146	0.415624	0.175905	21.6222
contig_2172	gi|145497533|ref|XP_001434755.1|	hypothetical protein [Paramecium tetraurelia strain d4-2]	59.51	247	3e-100	9.03781	286.749	157.972
contig_2174	gi|829151216|ref|XP_001010823.2|	hypothetical protein TTHERM_00122270 [Tetrahymena thermophila SB210]	39.39	1211	0	4.34538	3.57113	63.9846
contig_2176	gi|118367511|ref|XP_001016969.1|	hypothetical protein TTHERM_00758860 [Tetrahymena thermophila SB210]	42.5	200	1e-47	0.150468	14.1163	13.696
contig_2177	gi|118368712|ref|XP_001017562.1|	alpha-1,3-mannosyltransferase ALG2 [Tetrahymena thermophila SB210]	56.15	260	1e-93	0.0441404	4.49526	18.9177
contig_2178	gi|118360042|ref|XP_001013258.1|	DNA replication licensing factor MCM4 [Tetrahymena thermophila SB210]	54.11	608	0	2.53302	58.4828	135.503
contig_2179	gi|678342957|emb|CDW72690.1|	UNKNOWN [Stylonychia lemnae]	39.76	166	3e-36	0.644478	0.351778	107.542
contig_2182	gi|145529498|ref|XP_001450532.1|	hypothetical protein [Paramecium tetraurelia strain d4-2]	44.03	268	5e-55	0.0657941	0.783173	8.07775
contig_2185	gi|829196999|ref|XP_001026380.3|	ubiquitin-conjugating enzyme [Tetrahymena thermophila SB210]	61.73	162	3e-57	3.53199	28.4507	87.2273
contig_2191	gi|471218464|ref|XP_004023775.1|	leishmanolysin family protein, putative [Ichthyophthirius multifiliis]	36.43	409	2e-56	1.9061	6.87974	0.881241
contig_2192	gi|146183749|ref|XP_001026968.2|	histone-binding protein RBBP4 or subunit C of Caf1 complex protein [Tetrahymena thermophila SB210]	61.88	425	0	7.74682	15.9919	50.8044
contig_2194	gi|118371070|ref|XP_001018735.1|	eukaryotic peptide chain release factor subunit 1 [Tetrahymena thermophila SB210]	66.56	317	5e-155	303.016	33.4327	33.5452
contig_2196	gi|829175130|ref|XP_001017752.2|	tRNA (uracil-5)-methyltransferase [Tetrahymena thermophila SB210]	30.17	401	8e-37	42.5648	3.24919	15.7047
contig_2197	gi|471225611|ref|XP_004031872.1|	hypothetical protein IMG5_135810 [Ichthyophthirius multifiliis]	36.63	344	5e-56	0.223372	18.1198	29.8908
contig_2200	gi|829185747|ref|XP_001029767.2|	SET domain protein [Tetrahymena thermophila SB210]	36.52	230	8e-29	22.6121	1.40468	6.1166
contig_2201	gi|678328077|emb|CDW80339.1|	UNKNOWN [Stylonychia lemnae]	24.42	2887	6e-128	0.904472	0.564386	3.05882
contig_2202	gi|118372960|ref|XP_001019674.1|	60S ribosomal protein L23a [Tetrahymena thermophila SB210]	55.33	150	5e-47	32.7669	537.376	216.754
contig_2207	gi|829194532|ref|XP_001031717.2|	FF domain protein [Tetrahymena thermophila SB210]	41.72	290	1e-56	5.12218	9.91547	39.888
contig_2209	gi|829185999|ref|XP_001022086.3|	zinc finger, C3HC4 type (RING finger) protein [Tetrahymena thermophila SB210]	32.65	196	1e-25	0.0639833	0.239768	9.06395
contig_2210	gi|403369655|gb|EJY84676.1|	Major facilitator superfamily protein, putative [Oxytricha trifallax]	32.22	329	7e-50	0.127967	6.74737	17.4718
contig_2211	gi|145477941|ref|XP_001424993.1|	hypothetical protein [Paramecium tetraurelia strain d4-2]	33.78	376	6e-49	0.557934	6.10016	42.4545
contig_2214	gi|118359258|ref|XP_001012870.1|	alpha/beta superfamily hydrolase [Tetrahymena thermophila SB210]	35.4	161	3e-21	0	0.104006	0.716137
contig_2215	gi|145477457|ref|XP_001424751.1|	hypothetical protein [Paramecium tetraurelia strain d4-2]	45.32	278	1e-73	0.517169	6.1963	7.08686
contig_2217	gi|229596479|ref|XP_001009080.3|	transmembrane protein, putative [Tetrahymena thermophila SB210]	36.01	311	3e-57	29.324	40.8203	20.1664
contig_2221	gi|146184218|ref|XP_001028009.2|	DNA replication complex GINS protein PSF1, putative [Tetrahymena thermophila SB210]	49.27	205	2e-50	4.74998	5.15216	42.4179
contig_2225	gi|145530197|ref|XP_001450876.1|	hypothetical protein [Paramecium tetraurelia strain d4-2]	61.33	331	2e-147	0.04485	13.3368	39.8658
contig_2228	gi|403376001|gb|EJY87978.1|	hypothetical protein OXYTRI_21281 [Oxytricha trifallax]	37.94	253	3e-42	40.9407	9.07835	6.38233
contig_2230	gi|829173464|ref|XP_001017273.3|	hypothetical protein TTHERM_00196190 [Tetrahymena thermophila SB210]	46	900	0	0.494264	0.721662	30.0102
contig_2233	gi|229593842|ref|XP_001026525.3|	hypothetical protein TTHERM_00328610 [Tetrahymena thermophila SB210]	46.75	154	5e-34	2.90815	6.93286	181.129
contig_2236	gi|504494846|ref|WP_014681948.1|	inorganic pyrophosphatase [Solitalea canadensis]	56.57	175	4e-54	0.596083	138.544	36.6004
contig_2237	gi|471228462|ref|XP_004035111.1|	isocitrate lyase, putative, partial [Ichthyophthirius multifiliis]	60.69	496	0	6.14701	1081.67	17.3597
contig_2238	gi|829172734|ref|XP_001030129.2|	isocitrate lyase [Tetrahymena thermophila SB210]	62.84	218	2e-97	8.07733	15.4311	0.504517
contig_2240	gi|118401144|ref|XP_001032893.1|	inosine-5'-monophosphate dehydrogenase [Tetrahymena thermophila SB210]	61.17	528	0	0.147342	15.46	70.6651
contig_2245	gi|145476451|ref|XP_001424248.1|	hypothetical protein [Paramecium tetraurelia strain d4-2]	61.9	147	1e-54	53.6334	545.155	205.36
contig_2247	gi|145518047|ref|XP_001444901.1|	hypothetical protein [Paramecium tetraurelia strain d4-2]	67.55	339	3e-159	6.46844	9.93146	39.5127
contig_2248	gi|145481355|ref|XP_001426700.1|	hypothetical protein [Paramecium tetraurelia strain d4-2]	28.02	464	2e-47	0.0764293	1.28041	12.0473
contig_2251	gi|829196743|ref|XP_001026209.2|	casein kinase II beta chain, putative [Tetrahymena thermophila SB210]	69.32	251	2e-127	39.8524	39.0605	59.2477
contig_2254	gi|145523229|ref|XP_001447453.1|	hypothetical protein [Paramecium tetraurelia strain d4-2]	36.87	339	2e-43	0.0922205	9.81864	27.6834
contig_2262	gi|471219435|ref|XP_004024241.1|	vacuolar ATP synthase subunit, putative [Ichthyophthirius multifiliis]	49.21	382	2e-116	53.3942	286.5	119.533
contig_2263	gi|829176216|ref|XP_001018315.2|	microsomal signal peptidase 25 kDa subunit [Tetrahymena thermophila SB210]	38.41	138	1e-17	0.256718	110.651	90.8983
contig_2264	gi|675123976|ref|XP_008883875.1|	aspartate aminotransferase [Hammondia hammondi]	42.39	184	1e-37	0.420976	397.642	67.9788
contig_2265	gi|145517863|ref|XP_001444809.1|	hypothetical protein [Paramecium tetraurelia strain d4-2]	33.54	492	1e-65	0.604261	10.4006	26.1443
contig_2266	gi|118378732|ref|XP_001022540.1|	tyrosine phosphatase [Tetrahymena thermophila SB210]	55.36	56	9e-14	2.75957	2.61016	4.87385
contig_2267	gi|829171007|ref|XP_001016240.2|	tyrosine phosphatase [Tetrahymena thermophila SB210]	45.74	129	3e-23	8.44832	11.1281	9.86284
contig_2269	gi|118389158|ref|XP_001027671.1|	hypothetical protein TTHERM_00571650 [Tetrahymena thermophila SB210]	41.07	319	1e-83	0.101813	452.943	123.854
contig_2270	gi|118375943|ref|XP_001021156.1|	hypothetical protein TTHERM_00310880 [Tetrahymena thermophila SB210]	47.83	115	2e-30	2.08357	403.561	160.387
contig_2276	gi|118389890|ref|XP_001027990.1|	deoxynucleoside kinase [Tetrahymena thermophila SB210]	43.89	221	2e-50	14.4795	6.03844	154.47
contig_2287	gi|145531273|ref|XP_001451405.1|	hypothetical protein [Paramecium tetraurelia strain d4-2]	42.04	383	2e-76	0.446215	0.888888	3.96883
contig_2288	gi|146182889|ref|XP_001025527.2|	ornithine aminotransferase [Tetrahymena thermophila SB210]	66.33	398	0	2.58303	20.1942	17.5988
contig_2289	gi|403343762|gb|EJY71212.1|	Calpain-like protein [Oxytricha trifallax]	29.46	224	1e-18	0.103092	2.61791	59.5478
contig_2293	gi|829169525|ref|XP_001015739.3|	hypothetical protein TTHERM_00078980 [Tetrahymena thermophila SB210]	27.17	368	1e-19	1.09564	0.265402	16.8936
contig_2298	gi|829155278|ref|XP_001011184.3|	alpha/beta hydrolase [Tetrahymena thermophila SB210]	56.56	366	8e-148	1.64461	228.047	172.736
contig_2299	gi|118386061|ref|XP_001026152.1|	cullin-4B protein [Tetrahymena thermophila SB210]	37.69	719	2e-143	0.0755667	4.64186	9.96856
contig_2300	gi|145540048|ref|XP_001455714.1|	hypothetical protein [Paramecium tetraurelia strain d4-2]	40.67	445	2e-119	0.110191	12.9221	55.8815
contig_2301	gi|829173319|ref|XP_001017194.2|	EF-hand pair protein [Tetrahymena thermophila SB210]	32.25	2093	0	0.334246	0.574318	15.9374
contig_2303	gi|145476559|ref|XP_001424302.1|	hypothetical protein [Paramecium tetraurelia strain d4-2]	62.94	429	0	2.43336	832.174	53.3288
contig_2310	gi|829193526|ref|XP_001024688.2|	ABC transporter family protein [Tetrahymena thermophila SB210]	41.78	979	0	28.0226	4.10152	20.383
contig_2313	gi|829192093|ref|XP_001024082.2|	concanavalin A-like lectin/glucanase family protein [Tetrahymena thermophila SB210]	45.77	319	2e-100	0.536967	0.090183	140.82
contig_2314	gi|118361371|ref|XP_001013914.1|	vacuolar type H+-ATPase proteolipid subunit [Tetrahymena thermophila SB210]	79.47	151	7e-75	14.4868	26.6498	41.4022
contig_2316	gi|145500878|ref|XP_001436422.1|	hypothetical protein [Paramecium tetraurelia strain d4-2]	30.73	205	9e-15	17.7998	4.74969	5.50043
contig_2317	gi|829194630|ref|XP_001025156.2|	Serine/Threonine kinase domain protein [Tetrahymena thermophila SB210]	60.23	176	7e-61	14.4279	3.41445	0.746359
contig_2318	gi|145491081|ref|XP_001431540.1|	hypothetical protein [Paramecium tetraurelia strain d4-2]	29.44	540	7e-37	34.6598	10.3374	7.18357
contig_2319	gi|829162363|ref|XP_001013035.2|	PHD-finger protein [Tetrahymena thermophila SB210]	26.86	350	6e-21	1.58073	2.74629	11.0467
contig_2320	gi|829182223|ref|XP_001032992.3|	C2 domain protein [Tetrahymena thermophila SB210]	30.38	474	2e-63	0.148387	1.81537	13.7302
contig_2321	gi|118356683|ref|XP_001011597.1|	anaphase promoting complex subunit 8/cdc23 [Tetrahymena thermophila SB210]	70.09	468	0	0.147504	0.130059	43.6154
contig_2323	gi|829101658|ref|XP_001008219.2|	Myb-like DNA-binding domain protein [Tetrahymena thermophila SB210]	50.49	103	1e-25	6.44897	1.33541	423.345
contig_2326	gi|145519848|ref|XP_001445785.1|	hypothetical protein [Paramecium tetraurelia strain d4-2]	40.97	227	1e-50	0.266635	16.5452	83.9975
contig_2328	gi|471227532|ref|XP_004034677.1|	hypothetical protein IMG5_116170 [Ichthyophthirius multifiliis]	41.72	513	2e-126	1205.35	218.109	69.5691
contig_2330	gi|145481845|ref|XP_001426945.1|	hypothetical protein [Paramecium tetraurelia strain d4-2]	27.35	830	2e-66	0.234119	0.419311	5.61972
contig_2331	gi|145500878|ref|XP_001436422.1|	hypothetical protein [Paramecium tetraurelia strain d4-2]	33.56	146	6e-11	8.40108	4.09957	14.0165
contig_2333	gi|678324357|emb|CDW82236.1|	calpain family cysteine protease containing protein [Stylonychia lemnae]	28.79	264	7e-32	0.640309	0.518804	39.9873
contig_2334	gi|471224637|ref|XP_004031065.1|	hypothetical protein IMG5_148130 [Ichthyophthirius multifiliis]	58.36	341	1e-141	67.6937	409.052	51.774
contig_2335	gi|471222204|ref|XP_004029906.1|	hypothetical protein IMG5_170920 [Ichthyophthirius multifiliis]	57.07	184	3e-63	16.5213	54.8069	12.1397
contig_2342	gi|829148573|ref|XP_001010339.2|	actin [Tetrahymena thermophila SB210]	40.97	349	7e-88	0.500097	8.0905	4.88919
contig_2345	gi|118389610|ref|XP_001027888.1|	Myb-like DNA-binding domain protein [Tetrahymena thermophila SB210]	56	75	2e-17	0.112215	0.435353	12.0309
contig_2352	gi|145541646|ref|XP_001456511.1|	hypothetical protein [Paramecium tetraurelia strain d4-2]	51.57	989	0	21.3766	100.535	25.3842
contig_2354	gi|403366942|gb|EJY83279.1|	HECT E3 ubiquitin ligase, putative [Oxytricha trifallax]	28.7	1641	6e-169	38.1694	40.0798	36.097
contig_2357	gi|146184709|ref|XP_001029964.2|	phosphoribulokinase/uridine kinase [Tetrahymena thermophila SB210]	44.55	321	7e-77	374.245	32.4993	5.10765
contig_2360	gi|829170100|ref|XP_001015924.3|	zinc finger transcription factor sma protein, putative [Tetrahymena thermophila SB210]	58.33	432	8e-158	46.3492	293.504	617.678
contig_2366	gi|118377072|ref|XP_001021718.1|	ser/thr phosphatase family protein [Tetrahymena thermophila SB210]	43.18	132	1e-29	0.289385	7.32309	20.1459
contig_2367	gi|145477189|ref|XP_001424617.1|	hypothetical protein [Paramecium tetraurelia strain d4-2]	37.96	324	6e-47	0.203461	0.717591	57.1163
contig_2368	gi|829192446|ref|XP_001024182.3|	DNA topoisomerase IV [Tetrahymena thermophila SB210]	57.48	1150	0	0.681686	0.901597	26.9956
contig_2369	gi|829173907|ref|XP_001017466.2|	Serine/Threonine kinase domain protein [Tetrahymena thermophila SB210]	33.96	321	2e-40	78.943	2.9732	10.2817
contig_2370	gi|471227572|ref|XP_004034696.1|	proteasome alpha subunit, putative [Ichthyophthirius multifiliis]	66.67	249	7e-119	38.6857	279.403	235.103
contig_2372	gi|449102242|gb|AGE89254.1|	60S ribosomal protein L18a [Cryptocaryon irritans]	96.28	188	5e-127	328.575	413.058	178.876
contig_2376	gi|471220839|ref|XP_004027371.1|	hypothetical protein IMG5_184560 [Ichthyophthirius multifiliis]	35.2	250	1e-33	0.223174	1.86046	10.1095
contig_2377	gi|146161964|ref|XP_001008326.2|	ATP-NAD kinase [Tetrahymena thermophila SB210]	38.44	333	3e-62	0.137989	0.851683	29.9524
contig_2381	gi|829199269|ref|XP_001027852.2|	hypothetical protein TTHERM_00919590 [Tetrahymena thermophila SB210]	37.65	486	6e-98	0.173565	0.918229	14.0358
contig_2383	gi|145483491|ref|XP_001427768.1|	hypothetical protein [Paramecium tetraurelia strain d4-2]	48.2	139	2e-31	22.0116	210.931	138.071
contig_2387	gi|829181264|ref|XP_001020137.2|	ankyrin repeat protein [Tetrahymena thermophila SB210]	35.29	204	4e-38	0.117708	1.10706	54.1704
contig_2388	gi|829154343|ref|XP_001011015.2|	MFS transporter [Tetrahymena thermophila SB210]	42.58	364	4e-86	0.137197	2.62104	19.6412
contig_2389	gi|118350723|ref|XP_001008640.1|	ribosome biogenesis protein Nop16 [Tetrahymena thermophila SB210]	34.73	167	5e-16	105.698	3.23411	32.0611
contig_2391	gi|829185106|ref|XP_001032872.2|	dynein-1-alpha heavy chain, flagellar inner arm I1 complex protein, putative [Tetrahymena thermophila SB210]	70.36	695	0	0.107038	0.106176	153.22
contig_2392	gi|829192678|ref|XP_001032020.2|	adaptin amine-terminal region protein [Tetrahymena thermophila SB210]	29.1	591	2e-72	0.0137287	0.19368	28.7587
contig_2397	gi|471225235|ref|XP_004031346.1|	transcription factor apfi, putative [Ichthyophthirius multifiliis]	53.16	348	2e-119	8.51207	251.987	180.164
contig_2399	gi|829194675|ref|XP_001025203.2|	EF hand protein [Tetrahymena thermophila SB210]	30.32	554	8e-52	0.428462	0.636913	9.97279
contig_2404	gi|471225908|ref|XP_004032010.1|	protein kinase domain protein [Ichthyophthirius multifiliis]	49.73	374	5e-110	2.22046	8.68601	10.0017
contig_2406	gi|118381728|ref|XP_001024024.1|	amine-terminal domain guanylate-binding protein [Tetrahymena thermophila SB210]	38.95	783	1e-123	1.01939	15.5207	4.83489
contig_2408	gi|403358218|gb|EJY78746.1|	ATP-dependent RNA helicase DDX39 [Oxytricha trifallax]	52.39	355	7e-118	13.8605	31.6158	200.008
contig_2410	gi|118360767|ref|XP_001013615.1|	hypothetical protein TTHERM_00885860 [Tetrahymena thermophila SB210]	45.14	288	9e-73	1.71798	85.6221	3.18854
contig_2412	gi|145514838|ref|XP_001443324.1|	hypothetical protein [Paramecium tetraurelia strain d4-2]	44.72	975	0	6.22391	8.27776	2.57603
contig_2413	gi|829192932|ref|XP_001024368.2|	MIR domain protein [Tetrahymena thermophila SB210]	31.21	1022	7e-118	1.19033	0.0789138	2.89391
contig_2416	gi|145503382|ref|XP_001437667.1|	hypothetical protein [Paramecium tetraurelia strain d4-2]	53.06	1713	0	0.175321	1.43674	77.2405
contig_2419	gi|829168655|ref|XP_001015379.2|	tetratricopeptide repeat protein [Tetrahymena thermophila SB210]	45.73	503	3e-135	17.0975	1.12189	12.1451
contig_2424	gi|118383922|ref|XP_001025115.1|	carrier protein [Tetrahymena thermophila SB210]	36.89	309	7e-54	0.907644	18.7129	17.4319
contig_2427	gi|403351694|gb|EJY75343.1|	Calpain-like protein [Oxytricha trifallax]	32.48	234	1e-27	0.12087	0.0426298	23.5258
contig_2428	gi|829177167|ref|XP_012653712.1|	hypothetical protein TTHERM_000287919 [Tetrahymena thermophila SB210]	44.94	89	2e-16	0.257112	437.256	162.342
contig_2429	gi|145548904|ref|XP_001460132.1|	hypothetical protein [Paramecium tetraurelia strain d4-2]	56.37	204	2e-76	1.26634	20.3939	44.4542
contig_2433	gi|145522692|ref|XP_001447190.1|	hypothetical protein [Paramecium tetraurelia strain d4-2]	51.47	136	3e-22	334.936	1020.59	449.641
contig_2435	gi|145501675|ref|XP_001436818.1|	hypothetical protein [Paramecium tetraurelia strain d4-2]	32.39	176	5e-21	0.102186	0.420469	16.8348
contig_2436	gi|145530608|ref|XP_001451076.1|	hypothetical protein [Paramecium tetraurelia strain d4-2]	30	190	1e-19	0	2.44289	25.7788
contig_2441	gi|145540253|ref|XP_001455816.1|	hypothetical protein [Paramecium tetraurelia strain d4-2]	68.57	105	2e-33	0.0880948	0.38838	13.7474
contig_2444	gi|471221806|ref|XP_004029716.1|	rbm25 protein, putative, partial [Ichthyophthirius multifiliis]	51.3	115	6e-27	27.8049	7.44396	37.8158
contig_2445	gi|829180146|ref|XP_001019703.2|	transmembrane protein, putative [Tetrahymena thermophila SB210]	61.05	267	3e-121	4.11498	413.427	344.744
contig_2446	gi|829180146|ref|XP_001019703.2|	transmembrane protein, putative [Tetrahymena thermophila SB210]	58.6	285	5e-123	0.3762	137.429	40.0056
contig_2447	gi|118354792|ref|XP_001010657.1|	Spc97/Spc98 family protein [Tetrahymena thermophila SB210]	34.99	886	6e-139	0.0935817	0.742626	9.94899
contig_2450	gi|146183436|ref|XP_001026193.2|	hypothetical protein TTHERM_00790950 [Tetrahymena thermophila SB210]	39.82	673	6e-126	0.427536	0.554986	14.698
contig_2458	gi|229595327|ref|XP_001018390.3|	hypothetical protein TTHERM_00343440 [Tetrahymena thermophila SB210]	47.73	220	2e-62	0.569902	7.13551	63.3306
contig_2459	gi|471227532|ref|XP_004034677.1|	hypothetical protein IMG5_116170 [Ichthyophthirius multifiliis]	45.8	369	2e-100	1247.92	169.669	41.4266
contig_2461	gi|145511662|ref|XP_001441753.1|	hypothetical protein [Paramecium tetraurelia strain d4-2]	37.43	692	3e-153	0.323842	1.15237	13.5443
contig_2462	gi|471235641|ref|XP_004039711.1|	hypothetical protein IMG5_013040 [Ichthyophthirius multifiliis]	55.47	658	0	11.4271	5.53382	21.4093
contig_2468	gi|471222242|ref|XP_004029924.1|	hypothetical protein IMG5_170400 [Ichthyophthirius multifiliis]	39.62	212	2e-37	0.428709	0.621011	84.3079
contig_2475	gi|145521214|ref|XP_001446462.1|	hypothetical protein [Paramecium tetraurelia strain d4-2]	40.97	1069	0	0.158448	246.603	2.6365
contig_2483	gi|145482877|ref|XP_001427461.1|	hypothetical protein [Paramecium tetraurelia strain d4-2]	45.25	484	1e-134	0.0542737	0.0319033	28.9152
contig_2485	gi|829174807|ref|XP_012653471.1|	dynein light chain [Tetrahymena thermophila SB210]	48.65	111	2e-27	1.31588	1.04423	185.048
contig_2488	gi|145495886|ref|XP_001433935.1|	hypothetical protein [Paramecium tetraurelia strain d4-2]	49.22	386	3e-139	166.926	42.0119	21.1265
contig_2489	gi|145483021|ref|XP_001427533.1|	hypothetical protein [Paramecium tetraurelia strain d4-2]	66.03	156	3e-74	1.60943	78.6239	32.1569
contig_2492	gi|145541926|ref|XP_001456651.1|	hypothetical protein [Paramecium tetraurelia strain d4-2]	54.25	153	3e-54	6.40252	234.448	279.878
contig_2498	gi|678332580|emb|CDW78018.1|	calpain family cysteine protease containing protein [Stylonychia lemnae]	50.53	659	0	9.79296	0.392065	32.0331
contig_2501	gi|829189179|ref|XP_001023177.2|	isoleucyl-tRNA synthetase protein [Tetrahymena thermophila SB210]	57.73	757	0	1.77995	23.0137	39.5654
contig_2503	gi|873238942|emb|CEL95446.1|	unnamed protein product [Vitrella brassicaformis CCMP3155]	48.51	404	3e-110	0	3.14545	98.9054
contig_2505	gi|471224569|ref|XP_004031032.1|	SET domain protein [Ichthyophthirius multifiliis]	57.04	142	1e-44	4.91513	0.741827	50.9792
contig_2513	gi|758353668|dbj|GAN04223.1|	CAMK/CAMK1 protein kinase [Mucor ambiguus]	44.3	149	4e-33	13.4764	1.36395	14.8095
contig_2516	gi|145476891|ref|XP_001424468.1|	hypothetical protein [Paramecium tetraurelia strain d4-2]	42.33	841	0	15.2698	7.08882	4.97543
contig_2520	gi|403342976|gb|EJY70816.1|	hypothetical protein OXYTRI_08320 [Oxytricha trifallax]	22.49	449	2e-11	24.5153	8.43207	12.3556
contig_2525	gi|145530173|ref|XP_001450864.1|	hypothetical protein [Paramecium tetraurelia strain d4-2]	45.85	1782	0	0.667782	0.00912875	9.18634
contig_2526	gi|471224659|ref|XP_004031075.1|	WD40 repeat protein [Ichthyophthirius multifiliis]	36.5	537	3e-100	0.0110003	0.0387972	11.8135
contig_2528	gi|145504340|ref|XP_001438142.1|	hypothetical protein [Paramecium tetraurelia strain d4-2]	61.05	95	8e-31	132.464	22.984	39.4986
contig_2529	gi|145537355|ref|XP_001454394.1|	hypothetical protein [Paramecium tetraurelia strain d4-2]	66.12	242	4e-109	184.03	393.116	167.249
contig_2530	gi|28974204|gb|AAO61486.1|	calpain-like protein [Sterkiella histriomuscorum]	27.88	269	3e-20	0	0.305179	41.5076
contig_2535	gi|829177073|ref|XP_001018702.3|	hypothetical protein TTHERM_00290850 [Tetrahymena thermophila SB210]	37.97	316	6e-58	0.288232	0.381215	46.5347
contig_2540	gi|829168978|ref|XP_001015496.2|	DDB1- and CUL4-associated factor 7 [Tetrahymena thermophila SB210]	70	280	3e-139	4.15597	6.49535	62.247
contig_2541	gi|678345525|emb|CDW71379.1|	calpain family cysteine protease containing protein [Stylonychia lemnae]	33.21	271	3e-32	0.351787	1.90762	104.811
contig_2542	gi|678324357|emb|CDW82236.1|	calpain family cysteine protease containing protein [Stylonychia lemnae]	29.97	377	5e-34	0.0344829	0.0760118	24.0368
contig_2549	gi|829183925|ref|XP_001021323.3|	sodium/hydrogen exchanger family protein [Tetrahymena thermophila SB210]	44.81	906	0	8.89689	51.4001	13.5948
contig_2550	gi|118347497|ref|XP_001007225.1|	histidine phosphatase family (branch 2) protein [Tetrahymena thermophila SB210]	29.17	432	3e-38	0	5.90483	49.9979
contig_2551	gi|829164126|ref|XP_001013942.2|	protein kinase [Tetrahymena thermophila SB210]	34.69	294	1e-42	2.78052	20.6425	8.52158
contig_2552	gi|829194983|ref|XP_001025272.2|	hypothetical protein TTHERM_00837980 [Tetrahymena thermophila SB210]	25.55	454	8e-22	0.494038	148.078	22.3166
contig_2556	gi|145541991|ref|XP_001456683.1|	hypothetical protein [Paramecium tetraurelia strain d4-2]	22.31	381	2e-11	166.153	200.594	67.7233
contig_2558	gi|829197042|ref|XP_001026413.3|	hypothetical protein TTHERM_00670920 [Tetrahymena thermophila SB210]	29.76	252	2e-11	1.65121	0.689647	3.61518
contig_2559	gi|145536191|ref|XP_001453823.1|	hypothetical protein [Paramecium tetraurelia strain d4-2]	32.45	1023	5e-144	0.43498	0.605134	63.9716
contig_2560	gi|829185587|ref|XP_001021852.3|	calpain family cysteine protease [Tetrahymena thermophila SB210]	29.85	908	1e-100	0.821458	1.93148	1.05409
contig_2561	gi|829178419|ref|XP_001019036.3|	ubiquitin elongating factor core protein [Tetrahymena thermophila SB210]	32.63	518	9e-80	39.2681	42.0617	8.82161
contig_2562	gi|145478251|ref|XP_001425148.1|	hypothetical protein [Paramecium tetraurelia strain d4-2]	30.02	503	6e-70	3.63961	0.441374	5.74052
contig_2563	gi|145544238|ref|XP_001457804.1|	hypothetical protein [Paramecium tetraurelia strain d4-2]	46.38	373	3e-110	23.6226	4.50353	12.8248
contig_2566	gi|471235934|ref|XP_004039825.1|	hypothetical protein IMG5_008700, partial [Ichthyophthirius multifiliis]	48.46	974	0	17.887	14.4305	26.5262
contig_2568	gi|829149576|ref|XP_001009426.2|	PA26 p53-induced protein (sestrin) protein [Tetrahymena thermophila SB210]	32.94	507	1e-59	2.81862	10.2635	35.0264
contig_2569	gi|118364864|ref|XP_001015653.1|	pyrimidine 5'-nucleotidase [Tetrahymena thermophila SB210]	31.3	377	3e-55	1.63966	12.1403	12.5861
contig_2573	gi|471229180|ref|XP_004035453.1|	hypothetical protein IMG5_098910 [Ichthyophthirius multifiliis]	43.48	207	1e-45	8.73979	50.1678	358.941
contig_2574	gi|829173107|ref|XP_001017073.2|	Serine/Threonine kinase domain protein [Tetrahymena thermophila SB210]	33.33	258	3e-31	102.093	5.39976	0.262954
contig_2577	gi|145525679|ref|XP_001448656.1|	hypothetical protein [Paramecium tetraurelia strain d4-2]	87.76	196	2e-128	19.8788	103.702	104.462
contig_2582	gi|449102240|gb|AGE89253.1|	ubiquitin conjugating enzyme [Cryptocaryon irritans]	100	148	6e-100	16.9266	155.025	75.4525
contig_2583	gi|145493174|ref|XP_001432583.1|	hypothetical protein [Paramecium tetraurelia strain d4-2]	37.92	749	5e-157	0.0246983	2.11239	19.8709
contig_2588	gi|511000540|gb|EPB82072.1|	hypothetical protein HMPREF1544_11200 [Mucor circinelloides f. circinelloides 1006PhL]	36.57	175	5e-15	343.418	21.069	13.4628
contig_2590	gi|829178495|ref|XP_001019094.3|	axonemal dynein heavy chain [Tetrahymena thermophila SB210]	41.64	281	1e-55	0.726018	0.13579	2.80991
contig_2593	gi|118356273|ref|XP_001011395.1|	4-hydroxybenzoate synthetase (chorismate lyase) protein, putative [Tetrahymena thermophila SB210]	33.12	160	7e-13	12.9731	126.107	58.0976
contig_2599	gi|168036094|ref|XP_001770543.1|	predicted protein [Physcomitrella patens]	29.28	485	2e-62	0.135934	2.47705	24.1268
contig_2602	gi|471223024|ref|XP_004030300.1|	ribosomal protein, putative [Ichthyophthirius multifiliis]	58.55	193	1e-67	195.479	728.212	286.893
contig_2607	gi|471225032|ref|XP_004031252.1|	WD repeat protein [Ichthyophthirius multifiliis]	55.06	761	0	0.0625662	6.99927	40.6019
contig_2608	gi|829128492|ref|XP_001008861.3|	hypothetical protein TTHERM_00185900 [Tetrahymena thermophila SB210]	54.31	232	6e-87	1.20828	0.913184	3.69025
contig_2610	gi|829177094|ref|XP_001018715.2|	HECT domain ubiquitin transferase [Tetrahymena thermophila SB210]	48.69	419	9e-106	25.624	25.2016	12.5691
contig_2612	gi|829193689|ref|XP_001031993.2|	protein phosphatase 2c [Tetrahymena thermophila SB210]	53.04	296	1e-98	2.54051	17.346	3.03205
contig_2616	gi|829179293|ref|XP_001019409.2|	eukaryotic translation initiation factor 2 gamma subunit [Tetrahymena thermophila SB210]	64.69	507	0	14.5548	79.0058	22.4833
contig_2620	gi|829173107|ref|XP_001017073.2|	Serine/Threonine kinase domain protein [Tetrahymena thermophila SB210]	59.25	530	0	0.814624	9.68945	5.90648
contig_2621	gi|403359819|gb|EJY79566.1|	hypothetical protein OXYTRI_23155 [Oxytricha trifallax]	25.72	381	3e-14	0.330138	2.76539	38.3876
contig_2626	gi|145540194|ref|XP_001455787.1|	hypothetical protein [Paramecium tetraurelia strain d4-2]	54.23	142	5e-43	3.0172	12.9093	21.4878
contig_2627	gi|635366003|emb|CCI45672.1|	unnamed protein product [Albugo candida]	45.31	128	2e-34	17.7766	0.133682	9.40925
contig_2630	gi|145516222|ref|XP_001444005.1|	hypothetical protein [Paramecium tetraurelia strain d4-2]	83.06	124	6e-62	3.93211	1135.42	308.838
contig_2632	gi|829189314|ref|XP_012655067.1|	kinase domain protein [Tetrahymena thermophila SB210]	44.93	523	1e-162	0.277733	5.61877	55.7616
contig_2634	gi|145499594|ref|XP_001435782.1|	hypothetical protein [Paramecium tetraurelia strain d4-2]	39.45	398	1e-72	3.23593	2.05134	5.51667
contig_2636	gi|146164135|ref|XP_001013042.2|	MORN motif protein [Tetrahymena thermophila SB210]	66.3	181	2e-76	5.07483	0.680354	19.2456
contig_2638	gi|829183416|ref|XP_012654294.1|	UbiE/COQ5 methyltransferase [Tetrahymena thermophila SB210]	35.38	212	2e-27	0.773974	294.042	3.54124
contig_2639	gi|829183354|ref|XP_001020959.2|	UbiE/COQ5 methyltransferase [Tetrahymena thermophila SB210]	37.74	159	4e-23	0.255933	327.845	4.37372
contig_2640	gi|145515657|ref|XP_001443728.1|	hypothetical protein [Paramecium tetraurelia strain d4-2]	39.38	160	2e-31	0.236915	0.208895	61.5563
contig_2641	gi|829148539|ref|XP_001010335.2|	methyltransferase MT, putative [Tetrahymena thermophila SB210]	36.2	279	1e-34	0.245295	15.4742	60.2111
contig_2642	gi|471235208|ref|XP_004039537.1|	DNA-directed polymerase delta regulatory subunit, putative [Ichthyophthirius multifiliis]	36.73	373	4e-63	1.06045	12.6079	25.2605
contig_2648	gi|625090|gb|AAA61680.1|	outer arm dynein beta heavy chain [Paramecium tetraurelia]	71.67	759	0	1.97076	0.485688	0.51746
contig_2654	gi|118375166|ref|XP_001020768.1|	ubiquitin carboxyl-terminal hydrolase [Tetrahymena thermophila SB210]	46.01	589	6e-168	2.8764	128.225	21.1131
contig_2658	gi|829164189|ref|XP_976852.2|	ubiquitin-activating enzyme E1 [Tetrahymena thermophila SB210]	50.19	267	1e-81	0.206642	0.374529	7.32088
contig_2659	gi|471221401|ref|XP_004027638.1|	hypothetical protein IMG5_179500 [Ichthyophthirius multifiliis]	48.7	269	3e-81	1.68162	2.81606	13.9995
contig_2660	gi|146163033|ref|XP_001010659.2|	PX-SNX-like domain protein [Tetrahymena thermophila SB210]	29.96	267	1e-22	4.5436	4.88215	6.401
contig_2662	gi|118380195|ref|XP_001023262.1|	DnaJ domain protein [Tetrahymena thermophila SB210]	54.76	252	5e-90	0.689581	12.6856	44.4596
contig_2672	gi|471223624|ref|XP_004030584.1|	hypothetical protein IMG5_157590 [Ichthyophthirius multifiliis]	26.6	485	3e-29	25.0712	163.146	3.59024
contig_2673	gi|403343762|gb|EJY71212.1|	Calpain-like protein [Oxytricha trifallax]	38.98	118	1e-14	21.7228	245.672	11.6716
contig_2675	gi|829194516|ref|XP_001031704.3|	survival motor neuron interacting protein [Tetrahymena thermophila SB210]	42.55	738	3e-173	2.14068	0.372185	2.24405
contig_2677	gi|829167026|ref|XP_001014669.2|	hypothetical protein TTHERM_00046740 [Tetrahymena thermophila SB210]	31.84	446	5e-36	31.4225	2.13556	6.27104
contig_2678	gi|552925553|gb|ESA09463.1|	hypothetical protein GLOINDRAFT_348663, partial [Rhizophagus irregularis DAOM 181602]	58.87	124	5e-46	231.292	423.692	179.927
contig_2679	gi|829173382|ref|XP_001017227.2|	HECT domain and RCC1-like domain protein [Tetrahymena thermophila SB210]	29.88	2018	0	0.795656	5.76096	5.21282
contig_2680	gi|145543671|ref|XP_001457521.1|	hypothetical protein [Paramecium tetraurelia strain d4-2]	46.67	165	5e-32	1.22437	0.132869	25.464
contig_2681	gi|118364316|ref|XP_001015380.1|	protein kinase [Tetrahymena thermophila SB210]	38.57	280	2e-56	0.0329165	0.232188	249.699
contig_2682	gi|146186017|ref|XP_001032880.2|	MORN motif protein [Tetrahymena thermophila SB210]	45.19	405	2e-111	3.94096	0.917523	17.4843
contig_2683	gi|145497343|ref|XP_001434660.1|	hypothetical protein [Paramecium tetraurelia strain d4-2]	62.84	183	9e-80	245.612	141.001	36.171
contig_2686	gi|678310905|emb|CDW89127.1|	UNKNOWN [Stylonychia lemnae]	27.85	298	2e-17	0.35492	3.06685	341.127
contig_2687	gi|146161964|ref|XP_001008326.2|	ATP-NAD kinase [Tetrahymena thermophila SB210]	32.23	391	3e-52	0.390491	3.71853	28.7581
contig_2688	gi|145501673|ref|XP_001436817.1|	hypothetical protein [Paramecium tetraurelia strain d4-2]	32	175	1e-16	11.0634	81.4935	1.76163
contig_2695	gi|829184288|ref|XP_001021569.2|	TCP-1 (CTT or eukaryotic type II) chaperonin family, beta subunit [Tetrahymena thermophila SB210]	73.74	537	0	0.922339	55.9862	89.7553
contig_2696	gi|118358504|ref|XP_001012497.1|	60S ribosomal protein L10 [Tetrahymena thermophila SB210]	73.36	214	3e-108	23.956	513.174	218.768
contig_2697	gi|471231079|ref|XP_004036739.1|	hypothetical protein IMG5_071660 [Ichthyophthirius multifiliis]	54.1	902	0	72.0074	3.52355	1.3127
contig_2698	gi|145477701|ref|XP_001424873.1|	hypothetical protein [Paramecium tetraurelia strain d4-2]	42.27	634	3e-158	0.0275795	0.510673	18.4805
contig_2699	gi|829187228|ref|XP_001033240.3|	SIT4 phosphatase-associated protein [Tetrahymena thermophila SB210]	24.68	628	8e-28	130.603	1.23302	12.6696
contig_2701	gi|471223355|ref|XP_004030458.1|	ubiquitin carboxyl-terminal hydrolase family protein, putative [Ichthyophthirius multifiliis]	42.55	651	1e-162	1.97506	1.84986	7.66597
contig_2703	gi|229594165|ref|XP_001025242.2|	M16 family peptidase, putative [Tetrahymena thermophila SB210]	49.63	268	3e-76	4.16415	475.854	407.994
contig_2704	gi|145509547|ref|XP_001440712.1|	hypothetical protein [Paramecium tetraurelia strain d4-2]	65.2	454	0	0.412451	104.572	73.4528
contig_2705	gi|829186487|ref|XP_001022340.2|	NAD-dependent epimerase/dehydratase family protein [Tetrahymena thermophila SB210]	57.49	334	4e-144	2.95083	290.686	160.388
contig_2711	gi|829173786|ref|XP_001017364.2|	hypothetical protein TTHERM_00476560 [Tetrahymena thermophila SB210]	27.57	867	7e-68	63.9983	62.1671	107.134
contig_2713	gi|145488237|ref|XP_001430123.1|	hypothetical protein [Paramecium tetraurelia strain d4-2]	42.98	563	2e-157	3.68198	6.78914	4.99453
contig_2714	gi|829150280|ref|XP_001010648.2|	hypothetical protein TTHERM_00112530 [Tetrahymena thermophila SB210]	40.59	574	5e-142	0.181672	1.80951	3.45565
contig_2717	gi|145501675|ref|XP_001436818.1|	hypothetical protein [Paramecium tetraurelia strain d4-2]	32.95	261	2e-30	0.188884	0.371524	15.6167
contig_2718	gi|678345525|emb|CDW71379.1|	calpain family cysteine protease containing protein [Stylonychia lemnae]	33.57	143	4e-18	1.11064	1.55534	72.9822
contig_2721	gi|829177148|ref|XP_012653705.1|	hypothetical protein TTHERM_000285449 [Tetrahymena thermophila SB210]	26.9	684	4e-58	0.384025	0.108838	12.0276
contig_2723	gi|829197200|ref|XP_001026527.3|	transmembrane protein, putative [Tetrahymena thermophila SB210]	29.6	348	1e-26	0.429393	1.06255	14.3272
contig_2724	gi|146181312|ref|XP_001022534.2|	CAMP-dependent kinase, regulatory protein [Tetrahymena thermophila SB210]	51.45	414	6e-135	17.0414	2.34509	58.1211
contig_2727	gi|829196975|ref|XP_001026355.2|	cytoplasmic leucyl-tRNA synthetase [Tetrahymena thermophila SB210]	51.29	1045	0	7.13389	33.2738	50.5577
contig_2729	gi|471230508|ref|XP_004036506.1|	WD repeat protein [Ichthyophthirius multifiliis]	31.61	310	5e-37	0.470169	42.6033	0.831679
contig_2731	gi|118350827|ref|XP_001008692.1|	6-phosphofructokinase [Tetrahymena thermophila SB210]	58.1	506	0	3.58193	37.744	28.9479
contig_2734	gi|118381728|ref|XP_001024024.1|	amine-terminal domain guanylate-binding protein [Tetrahymena thermophila SB210]	46.85	1080	0	0.179373	0.557321	19.6367
contig_2738	gi|471227381|ref|XP_004034605.1|	hypothetical protein IMG5_117620 [Ichthyophthirius multifiliis]	39.46	408	2e-76	0.144918	0.0638894	16.9187
contig_2739	gi|145479573|ref|XP_001425809.1|	hypothetical protein [Paramecium tetraurelia strain d4-2]	39.69	194	5e-42	0.692755	0.140959	88.239
contig_2743	gi|678306480|emb|CDW91415.1|	UNKNOWN [Stylonychia lemnae]	59.93	287	1e-125	35.9159	2.05605	52.4846
contig_2744	gi|471223343|ref|XP_004030452.1|	hypothetical protein IMG5_160530 [Ichthyophthirius multifiliis]	62.22	315	7e-138	23.4116	3896.88	41.9585
contig_2745	gi|118345960|ref|XP_976809.1|	U4/U6 small nuclear ribonucleoprotein Prp4 [Tetrahymena thermophila SB210]	43.8	548	1e-154	5.86024	3.58712	16.0306
contig_2749	gi|471226613|ref|XP_004032338.1|	hypothetical protein IMG5_124170 [Ichthyophthirius multifiliis]	45.03	171	1e-32	0	17.5036	21.3662
contig_2759	gi|171854877|dbj|BAG16623.1|	agglutination/immobilization antigen [Cryptocaryon irritans]	83.75	160	3e-70	0.621396	0.244808	28.9561
contig_2761	gi|829181689|ref|XP_001020279.2|	DEAD/DEAH-box helicase [Tetrahymena thermophila SB210]	68.8	359	0	81.0428	232.497	139.294
contig_2763	gi|403373136|gb|EJY86482.1|	MAPEG family protein [Oxytricha trifallax]	44.51	164	7e-33	42.1439	21.7424	62.5491
contig_2764	gi|829172206|ref|XP_001016810.3|	coatomer subunit beta [Tetrahymena thermophila SB210]	46.41	864	0	15.513	23.2388	27.2044
contig_2766	gi|829179577|ref|XP_001019538.2|	DEAD/DEAH-box helicase family protein [Tetrahymena thermophila SB210]	34.82	784	1e-123	0.118006	1.29022	8.04536
contig_2772	gi|359744459|gb|AEV57493.1|	actin [Cryptocaryon irritans]	99.2	376	0	85.4378	3715.91	123.208
contig_2773	gi|829189633|ref|XP_001023280.2|	radial spokehead protein [Tetrahymena thermophila SB210]	45.02	271	2e-72	1.37519	0.115481	22.4997
contig_2776	gi|118400837|ref|XP_001032740.1|	splicing factor 3B subunit 3 [Tetrahymena thermophila SB210]	55.16	1211	0	27.2731	5.93571	29.5244
contig_2778	gi|145534478|ref|XP_001452983.1|	hypothetical protein [Paramecium tetraurelia strain d4-2]	46.97	462	3e-149	0.15941	3.47175	229.148
contig_2779	gi|829100914|ref|XP_001007592.2|	fructose-1,6-bisphosphatase, cytosolic protein [Tetrahymena thermophila SB210]	64.37	334	3e-161	0.0768504	444.131	14.147
contig_2780	gi|146183969|ref|XP_001027467.2|	casein kinase II alpha subunit [Tetrahymena thermophila SB210]	75.83	331	0	1.51439	2.1552	38.1388
contig_2783	gi|471226984|ref|XP_004032515.1|	PH domain protein [Ichthyophthirius multifiliis]	30.11	2574	0	0.717797	9.64321	12.2817
contig_2786	gi|471223260|ref|XP_004030412.1|	inorganic pyrophosphatase, putative [Ichthyophthirius multifiliis]	54.26	610	0	0.810951	469.067	10.321
contig_2787	gi|146185707|ref|XP_001032358.2|	60S acidic ribosomal protein P0 [Tetrahymena thermophila SB210]	51.92	312	5e-97	2.73741	588.824	298.992
contig_2788	gi|145498007|ref|XP_001434992.1|	hypothetical protein [Paramecium tetraurelia strain d4-2]	43.21	729	0	0.383724	15.1802	11.0443
contig_2790	gi|829179029|ref|XP_012653884.1|	DNA replication complex GINS protein PSF3, putative [Tetrahymena thermophila SB210]	35	200	7e-29	0.561141	11.2031	92.6865
contig_2792	gi|145487610|ref|XP_001429810.1|	hypothetical protein [Paramecium tetraurelia strain d4-2]	47.31	446	4e-90	0	0.117317	43.0422
contig_2793	gi|145544777|ref|XP_001458073.1|	hypothetical protein [Paramecium tetraurelia strain d4-2]	61.24	129	4e-57	22.704	1022.86	698.88
contig_2798	gi|829175499|ref|XP_001017972.3|	endonuclease/exonuclease/phosphatase family protein [Tetrahymena thermophila SB210]	45.89	863	0	13.8556	8.91947	1.85309
contig_2803	gi|145507033|ref|XP_001439477.1|	hypothetical protein [Paramecium tetraurelia strain d4-2]	69.08	705	0	0.766665	50.7649	42.5307
contig_2805	gi|829186240|ref|XP_001030583.2|	hypothetical protein TTHERM_01068230 [Tetrahymena thermophila SB210]	25.86	348	2e-11	17.6918	419.874	186.663
contig_2806	gi|471221283|ref|XP_004027584.1|	hypothetical protein IMG5_180790 [Ichthyophthirius multifiliis]	34.88	840	3e-144	0.176785	0.524786	32.2413
contig_2809	gi|648570439|ref|WP_026262190.1|	MBL fold metallo-hydrolase [Spirosoma panaciterrae]	37.94	456	1e-96	6.44338	146.966	27.1504
contig_2811	gi|118375574|ref|XP_001020971.1|	transmembrane protein, putative [Tetrahymena thermophila SB210]	24.24	198	1e-13	0.0882807	3.73632	40.6543
contig_2814	gi|118353993|ref|XP_001010261.1|	autophagocytosis associated protein Atg0, amine-terminal domain protein [Tetrahymena thermophila SB210]	43.59	117	2e-21	23.7856	23.1992	10.3535
contig_2816	gi|471226353|ref|XP_004032218.1|	tetratricopeptide repeat protein [Ichthyophthirius multifiliis]	68.35	575	0	0.159501	13.5855	80.582
contig_2817	gi|156739652|gb|ABU93487.1|	intraflagellar transport protein IFT122A [Tetrahymena thermophila]	45.34	1147	0	3.36953	4.83821	30.5701
contig_2822	gi|145536748|ref|XP_001454096.1|	hypothetical protein [Paramecium tetraurelia strain d4-2]	53.53	170	7e-56	0.733159	279.977	190.938
contig_2823	gi|118361326|ref|XP_001013893.1|	peptidyl-prolyl cis-trans isomerase, cyclophilin-type protein [Tetrahymena thermophila SB210]	51.46	478	7e-165	21.9016	6.63605	9.87128
contig_2828	gi|829178907|ref|XP_001019218.2|	ubiquitin-activating enzyme E1 [Tetrahymena thermophila SB210]	38.15	173	2e-22	0.605254	1.45547	29.0505
contig_2830	gi|829187088|ref|XP_001022649.2|	zinc finger, C3HC4 type (RING finger) protein [Tetrahymena thermophila SB210]	30.36	168	3e-14	0.0859683	5.77982	1.93308
contig_2831	gi|146161872|ref|XP_001008093.2|	hypothetical protein TTHERM_00006120 [Tetrahymena thermophila SB210]	39.37	127	5e-28	7.467	311.286	211.423
contig_2836	gi|118382309|ref|XP_001024312.1|	axonemal dynein heavy chain [Tetrahymena thermophila SB210]	58.78	3457	0	1.14701	0.264209	7.23049
contig_2837	gi|146182351|ref|XP_001024427.2|	calcium-dependent kinase [Tetrahymena thermophila SB210]	44.49	508	5e-131	0.444635	12.7488	1.57006
contig_2838	gi|678312691|emb|CDW88239.1|	ef hand family protein [Stylonychia lemnae]	28.6	944	3e-121	2.14741	2.99146	45.7641
contig_2841	gi|145553191|ref|XP_001462270.1|	hypothetical protein [Paramecium tetraurelia strain d4-2]	45.99	237	5e-67	0.760819	0.372688	34.0634
contig_2842	gi|829175499|ref|XP_001017972.3|	endonuclease/exonuclease/phosphatase family protein [Tetrahymena thermophila SB210]	42.04	823	0	0.77986	4.88216	3.2767
contig_2843	gi|145512980|ref|XP_001442401.1|	hypothetical protein [Paramecium tetraurelia strain d4-2]	62.81	363	3e-162	18.9367	74.3968	74.7636
contig_2845	gi|118369102|ref|XP_001017756.1|	succinyl-CoA ligase [GDP-forming] subunit beta [Tetrahymena thermophila SB210]	59.44	429	3e-179	59.1687	270.464	102.139
contig_2846	gi|229594229|ref|XP_001024850.3|	C2H2-type zinc-finger protein [Tetrahymena thermophila SB210]	76.27	118	1e-61	5.87159	6.93413	17.2055
contig_2847	gi|118358288|ref|XP_001012390.1|	oxidoreductase (short-chain dehydrogenase family) [Tetrahymena thermophila SB210]	25	292	9e-19	0.264173	56.0663	7.08069
contig_2848	gi|829167023|ref|XP_001014667.2|	TBC domain protein [Tetrahymena thermophila SB210]	37.17	452	9e-76	19.2755	9.52986	7.76413
contig_2850	gi|146169602|ref|XP_001017219.2|	hypothetical protein TTHERM_00194660 [Tetrahymena thermophila SB210]	39.52	124	1e-14	4.92852	0.473563	2.50061
contig_2851	gi|829158927|ref|XP_012651984.1|	pyruvate dehydrogenase E1 beta subunit [Tetrahymena thermophila SB210]	66.01	353	1e-177	10.1038	325.781	64.3097
contig_2857	gi|145509603|ref|XP_001440740.1|	hypothetical protein [Paramecium tetraurelia strain d4-2]	42.58	364	2e-95	0.0899894	41.1808	9.97582
contig_2859	gi|145547384|ref|XP_001459374.1|	hypothetical protein [Paramecium tetraurelia strain d4-2]	50.49	305	7e-96	0.812279	20.0316	132.42
contig_2860	gi|829194131|ref|XP_001024992.2|	glycoside hydrolase family 31 protein [Tetrahymena thermophila SB210]	40.52	686	2e-160	1.38395	2.55204	1.57334
contig_2863	gi|657563223|ref|XP_008284987.1|	PREDICTED: macrophage mannose receptor 1-like [Stegastes partitus]	60.69	608	0	0.0101924	7.89059	0.990085
contig_2864	gi|471226039|ref|XP_004032071.1|	pre-mRNA processing factor 8, putative [Ichthyophthirius multifiliis]	80.29	2339	0	12.1628	9.94734	27.0276
contig_2865	gi|829163794|ref|XP_001013788.3|	WD40 domain protein [Tetrahymena thermophila SB210]	54.88	215	6e-80	9.11434	1.50213	24.5742
contig_2866	gi|829148595|ref|XP_001010342.2|	glucosamine-fructose-6-phosphate aminotransferase [isomerizing] protein, putative [Tetrahymena thermophila SB210]	54.57	634	0	0.289767	25.7239	5.84043
contig_2869	gi|829177946|ref|XP_001018982.2|	eukaryotic translation initiation factor 4E [Tetrahymena thermophila SB210]	44.31	167	9e-41	478.687	129.607	92.1254
contig_2870	gi|829171005|ref|XP_001016241.2|	3',5'-cyclic-nucleotide phosphodiesterase [Tetrahymena thermophila SB210]	32.34	269	2e-30	29.6311	7.35669	2.8901
contig_2871	gi|118396471|ref|XP_001030575.1|	zinc carboxypeptidase family protein [Tetrahymena thermophila SB210]	48.92	415	1e-128	0.421655	0.334608	6.00735
contig_2872	gi|471219035|ref|XP_004024051.1|	YTH YT521-B-like family protein, putative [Ichthyophthirius multifiliis]	49.28	209	4e-63	16.3424	10.567	19.4438
contig_2874	gi|403332608|gb|EJY65335.1|	Calpain-like protein [Oxytricha trifallax]	28.66	335	2e-34	0.47811	0.256605	10.0029
contig_2878	gi|471223353|ref|XP_004030457.1|	hypothetical protein IMG5_160580 [Ichthyophthirius multifiliis]	64.39	469	0	573.622	26.0996	32.6889
contig_2881	gi|829182578|ref|XP_001470911.2|	kinesin motor catalytic domain protein [Tetrahymena thermophila SB210]	77.3	282	1e-138	0.0462057	4.06392	21.6939
contig_2883	gi|471227026|ref|XP_004032535.1|	snf7 family protein, putative [Ichthyophthirius multifiliis]	56.45	62	3e-13	635.338	286.91	67.7724
contig_2884	gi|471232914|ref|XP_004037517.1|	TB2 HVA22 family protein, putative [Ichthyophthirius multifiliis]	36.26	171	1e-25	54.1629	149.127	19.7318
contig_2885	gi|829166921|ref|XP_001014608.2|	Yip1 domain protein [Tetrahymena thermophila SB210]	36.81	758	9e-132	0.35292	6.7116	14.4502
contig_2886	gi|829185041|ref|XP_001032820.2|	non-SMC mitotic condensation complex subunit 1, amine-terminal protein [Tetrahymena thermophila SB210]	42.97	1059	0	13.0455	0.853757	38.2431
contig_2887	gi|118400222|ref|XP_001032434.1|	rab-GTPase-TBC domain protein [Tetrahymena thermophila SB210]	42.57	451	6e-93	0.0800097	6.39627	43.586
contig_2889	gi|829175627|ref|XP_012653559.1|	histone deacetylase family protein [Tetrahymena thermophila SB210]	35.92	618	1e-117	0.0590094	25.3258	13.7067
contig_2890	gi|145526204|ref|XP_001448913.1|	hypothetical protein [Paramecium tetraurelia strain d4-2]	42.58	418	2e-102	0.0844715	0.968256	28.1114
contig_2891	gi|146182788|ref|XP_001025237.2|	WD repeat protein [Tetrahymena thermophila SB210]	58.87	620	0	0.0286267	11.9643	74.6946
contig_2894	gi|146171896|ref|XP_001018189.2|	metallopeptidase family M24 containing protein [Tetrahymena thermophila SB210]	45.78	876	0	26.3649	9.01746	30.5699
contig_2895	gi|829192110|ref|XP_001024096.3|	diphthamide synthesis protein [Tetrahymena thermophila SB210]	46.85	111	4e-29	2.88798	268.459	117.609
contig_2903	gi|145520723|ref|XP_001446217.1|	hypothetical protein [Paramecium tetraurelia strain d4-2]	27.13	527	4e-38	0.248339	0.437936	64.1057
contig_2909	gi|145483867|ref|XP_001427956.1|	hypothetical protein [Paramecium tetraurelia strain d4-2]	73.27	490	0	49.3653	70.7294	205.014
contig_2915	gi|118386927|ref|XP_001026581.1|	cyclic nucleotide-binding domain protein [Tetrahymena thermophila SB210]	28.34	314	1e-18	1.34397	0.773555	1.86359
contig_2917	gi|118399237|ref|XP_001031944.1|	NADH-ubiquinone oxidoreductase complex I, 21 kDa subunit [Tetrahymena thermophila SB210]	47.3	148	9e-39	2.1111	302.304	166.959
contig_2922	gi|829161026|ref|XP_001012733.2|	hypothetical protein TTHERM_00086850 [Tetrahymena thermophila SB210]	54.78	115	2e-36	0	0.147732	27.9169
contig_2929	gi|829190129|ref|XP_001033381.2|	actin [Tetrahymena thermophila SB210]	37.05	699	3e-126	0.396636	1.30564	10.1911
contig_2932	gi|829196235|ref|XP_012656003.1|	DHHC zinc finger protein [Tetrahymena thermophila SB210]	31.91	257	1e-39	0.112185	3.19832	12.8147
contig_2935	gi|118384672|ref|XP_001025478.1|	Mif4g domain protein [Tetrahymena thermophila SB210]	32.39	352	3e-35	13.6998	9.23067	6.3338
contig_2936	gi|829168879|ref|XP_001015439.3|	actin [Tetrahymena thermophila SB210]	49.37	318	2e-102	0.26128	3.50885	24.0971
contig_2937	gi|829166893|ref|XP_001014590.3|	spindle pole protein, putative [Tetrahymena thermophila SB210]	41.57	421	2e-58	11.7363	1.09965	4.1563
contig_2940	gi|829173210|ref|XP_001017133.2|	type III restriction enzyme, res subunit family protein [Tetrahymena thermophila SB210]	52.43	1278	0	12.7536	6.77586	12.1182
contig_2942	gi|229594319|ref|XP_001030083.3|	40S ribosomal protein S3 [Tetrahymena thermophila SB210]	67.39	230	7e-101	7.94212	20.1039	41.6998
contig_2943	gi|146182822|ref|XP_001025351.2|	outer row dynein assembly-like protein [Tetrahymena thermophila SB210]	70.2	151	1e-69	10.2893	36.6778	114.024
contig_2945	gi|145516026|ref|XP_001443907.1|	hypothetical protein [Paramecium tetraurelia strain d4-2]	51.03	194	1e-52	0.321021	10.8693	16.7757
contig_2947	gi|471235685|ref|XP_004039727.1|	Isy1-like splicing family protein, putative [Ichthyophthirius multifiliis]	44.34	309	8e-72	32.9098	5.86307	25.9791
contig_2948	gi|403366630|gb|EJY83119.1|	hypothetical protein OXYTRI_19262 [Oxytricha trifallax]	24.4	496	6e-11	0.820297	0.775778	2.49902
contig_2949	gi|336262618|ref|XP_003346092.1|	hypothetical protein SMAC_07747 [Sordaria macrospora k-hell]	36.39	415	6e-81	0.864524	225.077	192.898
contig_2951	gi|145504703|ref|XP_001438318.1|	hypothetical protein [Paramecium tetraurelia strain d4-2]	80.54	149	4e-82	6.51911	80.5108	62.9758
contig_2953	gi|146180906|ref|XP_001470948.1|	Serine/Threonine kinase domain protein [Tetrahymena thermophila SB210]	59.88	324	4e-132	0	0	9.14468
contig_2955	gi|829180686|ref|XP_001019885.2|	ATP:guanido phosphotransferase, carboxy-terminal domain protein [Tetrahymena thermophila SB210]	31.72	268	3e-27	0.0392497	14.4574	6.19561
contig_2956	gi|118360723|ref|XP_001013593.1|	hypothetical protein TTHERM_00884620 [Tetrahymena thermophila SB210]	43.47	513	1e-98	0.484258	0.121996	39.5114
contig_2960	gi|471230610|ref|XP_004036545.1|	hypothetical protein IMG5_077960 [Ichthyophthirius multifiliis]	38.79	843	0	11.2619	5.10366	12.6702
contig_2962	gi|145531273|ref|XP_001451405.1|	hypothetical protein [Paramecium tetraurelia strain d4-2]	44.27	786	0	1.27328	10.5654	2.74142
contig_2964	gi|145526723|ref|XP_001449167.1|	hypothetical protein [Paramecium tetraurelia strain d4-2]	47.28	349	5e-89	7.27654	3.71496	6.24162
contig_2969	gi|922855981|gb|KOO24382.1|	tesmin tso1-like cxc domain-containing protein [Chrysochromulina sp. CCMP291]	45.93	135	2e-28	0.305927	1.71963	19.9836
contig_2971	gi|118368377|ref|XP_001017395.1|	Got1/SFT2 family protein [Tetrahymena thermophila SB210]	32.06	131	9e-12	18.6441	16.0719	11.7342
contig_2974	gi|829141628|ref|XP_001009611.2|	hypothetical protein TTHERM_00373830 [Tetrahymena thermophila SB210]	32.9	389	2e-36	28.3301	7.20899	20.0589
contig_2977	gi|145544635|ref|XP_001458002.1|	hypothetical protein [Paramecium tetraurelia strain d4-2]	56.81	257	1e-88	1.76943	108.68	16.6937
contig_2979	gi|118382059|ref|XP_001024189.1|	RNA recognition motif protein [Tetrahymena thermophila SB210]	44.55	202	2e-38	2132.55	119.713	45.5702
contig_2980	gi|118400536|ref|XP_001032590.1|	SWIRM domain protein [Tetrahymena thermophila SB210]	40.23	440	2e-76	3.97823	8.46186	33.4669
contig_2983	gi|471219869|ref|XP_004025020.1|	vacuolar ATP synthase subunit d, putative [Ichthyophthirius multifiliis]	58.67	150	7e-50	6.51035	124.653	70.2375
contig_2984	gi|145530173|ref|XP_001450864.1|	hypothetical protein [Paramecium tetraurelia strain d4-2]	45.19	967	0	190.05	6.11858	1.81703
contig_2986	gi|829194150|ref|XP_001025010.2|	tesmin TSO1-like CXC domain protein [Tetrahymena thermophila SB210]	44.1	161	9e-31	23.9138	1.88339	25.4525
contig_2989	gi|145513372|ref|XP_001442597.1|	hypothetical protein [Paramecium tetraurelia strain d4-2]	80.37	321	0	3.3748	11.4317	96.6092
contig_2990	gi|829192125|ref|XP_001024108.2|	ribosomal protein L51/S25/CI-B8 domain protein [Tetrahymena thermophila SB210]	64.36	101	4e-41	24.3646	333.177	222.386
contig_2995	gi|145507260|ref|XP_001439585.1|	hypothetical protein [Paramecium tetraurelia strain d4-2]	37.23	728	4e-136	1.44965	42.213	48.4076
contig_2998	gi|146162381|ref|XP_001009368.2|	CWF19-like protein [Tetrahymena thermophila SB210]	35.22	477	3e-92	1.84395	2.67283	2.337
contig_3001	gi|829182637|ref|XP_001020692.2|	efflux ABC transporter, permease domain protein [Tetrahymena thermophila SB210]	44.28	542	8e-137	44.6077	3.17066	1.33694
contig_3004	gi|145504693|ref|XP_001438313.1|	hypothetical protein [Paramecium tetraurelia strain d4-2]	65.32	346	6e-154	0.823691	1381.69	31.4655
contig_3010	gi|118374931|ref|XP_001020653.1|	intraflagellar transporter [Tetrahymena thermophila SB210]	50.82	1405	0	0.230869	4.91948	42.8975
contig_3013	gi|145543803|ref|XP_001457587.1|	hypothetical protein [Paramecium tetraurelia strain d4-2]	63.57	398	5e-175	2.21074	81.2248	8.18257
contig_3021	gi|353678160|sp|Q24C27.2|RL14_TETTS	RecName: Full=60S ribosomal protein L14	49.6	125	9e-33	28.7202	324.395	251.654
contig_3022	gi|403342218|gb|EJY70425.1|	Protein kinase domain containing protein [Oxytricha trifallax]	44.97	189	3e-41	0.395698	0.772563	14.3125
contig_3023	gi|678339400|emb|CDW74480.1|	guanylate-binding n-terminal domain containing protein [Stylonychia lemnae]	48.23	282	1e-86	0.238179	0.542526	10.5864
contig_3024	gi|118399503|ref|XP_001032076.1|	hypothetical protein TTHERM_00691100 [Tetrahymena thermophila SB210]	52.05	146	2e-42	2.56083	626.898	252.628
contig_3027	gi|118385418|ref|XP_001025838.1|	solute carrier family protein [Tetrahymena thermophila SB210]	33.89	301	5e-50	2.2031	6.119	2.84847
contig_3028	gi|471224856|ref|XP_004031168.1|	radial spoke head protein, putative [Ichthyophthirius multifiliis]	50.82	305	2e-108	2.1459	1.72655	101.933
contig_3029	gi|145501214|ref|XP_001436589.1|	hypothetical protein [Paramecium tetraurelia strain d4-2]	32.31	294	2e-30	0.622442	29.462	26.8472
contig_3031	gi|829161379|ref|XP_001010422.2|	hypothetical protein TTHERM_00355240 [Tetrahymena thermophila SB210]	42.78	395	4e-98	0.159932	3.36427	30.6398
contig_3032	gi|146175998|ref|XP_001470884.1|	RING-H2 zinc finger protein [Tetrahymena thermophila SB210]	30.97	310	1e-26	0.0474837	0.293076	131.009
contig_3033	gi|145542027|ref|XP_001456701.1|	hypothetical protein [Paramecium tetraurelia strain d4-2]	51.37	255	5e-66	561.185	0.0725588	0.906692
contig_3041	gi|118395445|ref|XP_001030072.1|	inhibitor of apoptosis-promoting Bax1 protein [Tetrahymena thermophila SB210]	37.33	292	4e-47	51.0479	122.745	93.7779
contig_3043	gi|829183219|ref|XP_001020905.2|	transmembrane protein, putative [Tetrahymena thermophila SB210]	28.53	340	8e-13	0.100123	10.5938	6.78783
contig_3044	gi|118358658|ref|XP_001012570.1|	hypothetical protein TTHERM_00082250 [Tetrahymena thermophila SB210]	47.24	381	4e-96	34.268	7.97807	1.29337
contig_3045	gi|829159740|ref|XP_001012280.2|	WD40 domain protein [Tetrahymena thermophila SB210]	46.68	1281	0	1.30743	0.0906698	18.4188
contig_3046	gi|146182712|ref|XP_001025090.2|	Sm protein [Tetrahymena thermophila SB210]	31.86	703	6e-60	5.34896	0.128416	9.71738
contig_3050	gi|471232117|ref|XP_004037180.1|	hypothetical protein IMG5_206854 [Ichthyophthirius multifiliis]	43.93	412	3e-91	1.35393	10.8686	30.4952
contig_3054	gi|118381728|ref|XP_001024024.1|	amine-terminal domain guanylate-binding protein [Tetrahymena thermophila SB210]	44.91	993	0	0.0974387	0.0859148	37.0892
contig_3056	gi|403332608|gb|EJY65335.1|	Calpain-like protein [Oxytricha trifallax]	29.74	232	6e-29	0.0354694	0.328383	45.6365
contig_3059	gi|471234066|ref|XP_004039257.1|	ribosomal protein s14, putative [Ichthyophthirius multifiliis]	87.7	122	7e-70	305.709	1329.71	715.841
contig_3060	gi|829163137|ref|XP_001013399.3|	transmembrane protein, putative [Tetrahymena thermophila SB210]	32.7	318	2e-26	0.176561	0.103787	19.8243
contig_3061	gi|145546671|ref|XP_001459018.1|	hypothetical protein [Paramecium tetraurelia strain d4-2]	34.42	735	2e-110	30.987	76.8958	13.0686
contig_3063	gi|471228088|ref|XP_004034933.1|	hypothetical protein IMG5_108960 [Ichthyophthirius multifiliis]	57.76	490	0	4.54327	73.9844	38.602
contig_3064	gi|471227913|ref|XP_004034854.1|	leishmanolysin family protein, putative, partial [Ichthyophthirius multifiliis]	36.52	178	1e-25	0	0	26.4363
contig_3065	gi|145491694|ref|XP_001431846.1|	hypothetical protein [Paramecium tetraurelia strain d4-2]	44.97	149	6e-40	21.3194	385	334.959
contig_3070	gi|678307374|emb|CDW90963.1|	cyclic nucleotide-binding protein [Stylonychia lemnae]	35.88	432	6e-67	31.6388	1.22086	1.08353
contig_3071	gi|471227532|ref|XP_004034677.1|	hypothetical protein IMG5_116170 [Ichthyophthirius multifiliis]	44.92	866	0	818.056	114.697	19.7838
contig_3072	gi|146184611|ref|XP_001029735.2|	calmodulin-domain kinase [Tetrahymena thermophila SB210]	49.74	382	1e-117	0.3943	3.49405	70.8231
contig_3074	gi|118385011|ref|XP_001025644.1|	transmembrane protein, putative [Tetrahymena thermophila SB210]	48.13	187	1e-55	2.76174	189.474	126.992
contig_3076	gi|118363102|ref|XP_001014573.1|	sperm-tail PG-rich repeat protein [Tetrahymena thermophila SB210]	45.37	205	3e-40	1.823	0.719099	2.99888
contig_3077	gi|312076980|ref|XP_003141102.1|	40S ribosomal protein S12 [Loa loa]	49.46	93	2e-26	20.6422	311.277	210.874
contig_3078	gi|471230478|ref|XP_004036496.1|	p53 regulated pa26 nuclear protein sestrin, putative, partial [Ichthyophthirius multifiliis]	42.48	153	2e-29	12.9218	1.96992	0.896119
contig_3079	gi|829102822|ref|XP_001008374.3|	zinc finger lsd1 subclass family protein [Tetrahymena thermophila SB210]	35.6	427	1e-44	0.121027	67.425	0.870848
contig_3083	gi|471219829|ref|XP_004025000.1|	vacuolar ATP synthase catalytic subunit a, putative [Ichthyophthirius multifiliis]	89.78	313	0	4.74837	88.9956	14.7612
contig_3087	gi|229594147|ref|XP_001029413.2|	hypothetical protein TTHERM_01528510 [Tetrahymena thermophila SB210]	50.75	268	5e-89	1.48703	240.861	271.457
contig_3088	gi|145497343|ref|XP_001434660.1|	hypothetical protein [Paramecium tetraurelia strain d4-2]	61.2	183	4e-78	18.1786	454.951	259.551
contig_3089	gi|829196390|ref|XP_001026046.2|	endoplasmic reticulum oxidoreductin 1 [Tetrahymena thermophila SB210]	40.88	137	1e-24	5.33319	32.6212	74.3012
contig_3093	gi|146181502|ref|XP_001022905.2|	polycystin cation channel protein [Tetrahymena thermophila SB210]	24.82	278	8e-16	0.492005	0.390435	16.8603
contig_3094	gi|146184801|ref|XP_001030175.2|	ubiquitin-conjugating enzyme [Tetrahymena thermophila SB210]	77.03	148	2e-77	4.21428	90.1905	140.124
contig_3098	gi|471227913|ref|XP_004034854.1|	leishmanolysin family protein, putative, partial [Ichthyophthirius multifiliis]	38.46	195	6e-29	0	0.162628	29.9437
contig_3099	gi|145509587|ref|XP_001440732.1|	hypothetical protein [Paramecium tetraurelia strain d4-2]	53.58	461	4e-170	90.1826	75.508	48.8137
contig_3102	gi|145475571|ref|XP_001423808.1|	hypothetical protein [Paramecium tetraurelia strain d4-2]	36.61	672	1e-139	0.30145	28.9166	67.411
contig_3104	gi|145535568|ref|XP_001453517.1|	hypothetical protein [Paramecium tetraurelia strain d4-2]	79.32	266	2e-156	15.2874	15.152	40.2465
contig_3105	gi|829178341|ref|XP_001018990.2|	tubulin tyrosine ligase family protein [Tetrahymena thermophila SB210]	49.83	578	0	31.6117	22.2589	35.5453
contig_3107	gi|145493663|ref|XP_001432827.1|	hypothetical protein [Paramecium tetraurelia strain d4-2]	29.17	192	2e-13	1.21079	2.39142	4.87887
contig_3108	gi|829159581|ref|XP_001012183.2|	WD domain, G-beta repeat protein [Tetrahymena thermophila SB210]	42.38	564	2e-128	0.153343	2.69896	7.33112
contig_3109	gi|118399997|ref|XP_001032322.1|	splicing factor 3a, putative [Tetrahymena thermophila SB210]	53.23	526	4e-176	18.3088	7.48361	26.2761
contig_3110	gi|678314269|emb|CDW87426.1|	UNKNOWN [Stylonychia lemnae]	41.88	468	7e-115	3.73617	0.951686	50.052
contig_3115	gi|471224057|ref|XP_004030789.1|	hypothetical protein IMG5_153240 [Ichthyophthirius multifiliis]	41.82	758	2e-152	0.340204	0.789917	31.5273
contig_3117	gi|145499194|ref|XP_001435583.1|	hypothetical protein [Paramecium tetraurelia strain d4-2]	35.65	878	4e-128	8.18538	0.987922	49.0629
contig_3119	gi|678345525|emb|CDW71379.1|	calpain family cysteine protease containing protein [Stylonychia lemnae]	30.77	260	8e-30	0.49472	0.363509	27.3656
contig_3121	gi|470505713|ref|XP_004348604.1|	ribonuclease, putative [Acanthamoeba castellanii str. Neff]	30.23	354	2e-42	55.6136	42.436	15.0022
contig_3125	gi|145521214|ref|XP_001446462.1|	hypothetical protein [Paramecium tetraurelia strain d4-2]	44.06	1314	0	0.528639	3.45218	48.0727
contig_3128	gi|145511536|ref|XP_001441690.1|	hypothetical protein [Paramecium tetraurelia strain d4-2]	54.22	225	4e-82	0.221696	56.0365	8.10898
contig_3133	gi|229594443|ref|XP_001023490.3|	ubiquitin carboxyl-terminal hydrolase [Tetrahymena thermophila SB210]	53.89	347	4e-116	4.38877	46.1896	33.6581
contig_3136	gi|471219329|ref|XP_004024190.1|	hypothetical protein IMG5_198140 [Ichthyophthirius multifiliis]	49.33	298	5e-101	5.8708	91.6346	90.4037
contig_3137	gi|118378435|ref|XP_001022393.1|	cystathionine beta-synthase [Tetrahymena thermophila SB210]	54.55	396	8e-132	1.20139	120.491	24.9265
contig_3138	gi|471221890|ref|XP_004029756.1|	hypothetical protein IMG5_173760 [Ichthyophthirius multifiliis]	36.85	540	6e-96	0.569068	1.52166	4.03909
contig_3139	gi|829161353|ref|XP_001010414.2|	serine/threonine-protein phosphatase 2A 65 kDa regulatory subunit A beta [Tetrahymena thermophila SB210]	39.79	573	2e-124	0.491031	32.8236	7.46667
contig_3140	gi|145475055|ref|XP_001423550.1|	hypothetical protein [Paramecium tetraurelia strain d4-2]	36.98	384	6e-52	221.527	113.953	26.6163
contig_3143	gi|678317078|emb|CDW85984.1|	UNKNOWN [Stylonychia lemnae]	50	208	1e-57	39.2433	77.6475	7.99542
contig_3144	gi|471224856|ref|XP_004031168.1|	radial spoke head protein, putative [Ichthyophthirius multifiliis]	48.82	297	5e-102	1.02225	20.0907	52.8926
contig_3145	gi|471220434|ref|XP_004027177.1|	hypothetical protein IMG5_188030 [Ichthyophthirius multifiliis]	43.62	580	2e-163	1.25461	102.368	12.9819
contig_3146	gi|326526779|dbj|BAK00778.1|	predicted protein [Hordeum vulgare subsp. vulgare]	66.06	109	6e-47	154.682	354.69	130.428
contig_3149	gi|829164733|ref|XP_977251.2|	small-conductance calcium-activated potassium channel protein [Tetrahymena thermophila SB210]	34.35	361	9e-49	3.04754	2.95287	2.13864
contig_3154	gi|145482819|ref|XP_001427432.1|	hypothetical protein [Paramecium tetraurelia strain d4-2]	59.08	435	6e-180	1.41249	9.37539	41.6071
contig_3157	gi|146161423|ref|XP_001007105.2|	CAMP-dependent kinase, regulatory protein [Tetrahymena thermophila SB210]	53.93	382	9e-138	21.0041	87.1742	19.1656
contig_3158	gi|146162176|ref|XP_001008878.2|	EF hand protein [Tetrahymena thermophila SB210]	64	175	4e-67	1.13368	1.42801	56.847
contig_3160	gi|829187931|ref|XP_001030406.2|	glutamine synthetase [Tetrahymena thermophila SB210]	67.84	370	0	2.82471	1564.02	14.4167
contig_3161	gi|901826429|gb|KMZ75798.1|	Cleavage and polyadenylation specificity factor subunit 3-I [Zostera marina]	56.33	474	0	18.2449	4.59005	4.16695
contig_3163	gi|697738792|gb|AIT58612.1|	Pot1 [Tetrahymena thermophila]	31.1	492	5e-55	0.538546	20.9569	32.5348
contig_3166	gi|145543731|ref|XP_001457551.1|	hypothetical protein [Paramecium tetraurelia strain d4-2]	44.22	389	4e-94	6.2447	7.58734	29.7719
contig_3167	gi|118389543|ref|XP_001027855.1|	camsap CH domain protein [Tetrahymena thermophila SB210]	43.42	896	0	1.36942	0.951332	12.8489
contig_3170	gi|829100669|ref|XP_001007813.2|	Serine/Threonine kinase domain protein [Tetrahymena thermophila SB210]	41.85	270	3e-50	146.915	4.85146	1.24178
contig_3171	gi|145482559|ref|XP_001427302.1|	hypothetical protein [Paramecium tetraurelia strain d4-2]	76.92	195	9e-107	0.647432	4.98664	20.9123
contig_3180	gi|145514091|ref|XP_001442956.1|	hypothetical protein [Paramecium tetraurelia strain d4-2]	67.81	379	0	11.9258	180.012	79.0586
contig_3182	gi|829184954|ref|XP_001032438.2|	beige/BEACH domain protein [Tetrahymena thermophila SB210]	28.51	747	4e-65	0.209825	2.20249	2.94769
contig_3183	gi|403332608|gb|EJY65335.1|	Calpain-like protein [Oxytricha trifallax]	25.07	347	4e-19	0.0257112	0.0453409	62.0692
contig_3187	gi|326526779|dbj|BAK00778.1|	predicted protein [Hordeum vulgare subsp. vulgare]	61.65	133	4e-52	58.9273	344.998	106.234
contig_3188	gi|471226188|ref|XP_004032142.1|	trithorax protein ash2, putative, partial [Ichthyophthirius multifiliis]	44.68	188	1e-42	1.28325	1.52504	37.0097
contig_3190	gi|678336383|emb|CDW76005.1|	ef hand family protein [Stylonychia lemnae]	68.65	185	3e-85	7.65711	21.9698	35.8501
contig_3193	gi|471222660|ref|XP_004030127.1|	hypothetical protein IMG5_167450 [Ichthyophthirius multifiliis]	49.43	176	3e-48	0	2.26843	89.7712
contig_3195	gi|829180085|ref|XP_001019743.2|	SNF2 family amine-terminal protein [Tetrahymena thermophila SB210]	55.49	966	0	2.00121	15.4188	61.6777
contig_3196	gi|471232626|ref|XP_004037399.1|	tetratricopeptide repeat protein [Ichthyophthirius multifiliis]	44.85	194	5e-48	0.0952106	0.0419751	2.22653
contig_3197	gi|145510542|ref|XP_001441204.1|	hypothetical protein [Paramecium tetraurelia strain d4-2]	64.71	255	9e-108	55.3168	272.154	212.003
contig_3200	gi|145495278|ref|XP_001433632.1|	hypothetical protein [Paramecium tetraurelia strain d4-2]	43.27	312	8e-76	8.42825	8.87976	7.41114
contig_3201	gi|118373672|ref|XP_001020029.1|	tubulin glycylase 3C [Tetrahymena thermophila SB210]	39.84	630	4e-133	0.416369	11.9493	40.6511
contig_3203	gi|118358026|ref|XP_001012261.1|	phosducin (Phd)-like, thioredoxin (TRX) domain protein [Tetrahymena thermophila SB210]	48.71	232	5e-64	0.282419	13.1426	111.768
contig_3205	gi|118354822|ref|XP_001010672.1|	RNA recognition motif protein [Tetrahymena thermophila SB210]	56.76	111	2e-39	45.3813	56.0082	75.9219
contig_3206	gi|6015011|sp|Q94636.1|DPOLA_STENO	RecName: Full=DNA polymerase alpha catalytic subunit	37.23	1222	0	0.268545	10.0577	20.4043
contig_3207	gi|145510332|ref|XP_001441099.1|	hypothetical protein [Paramecium tetraurelia strain d4-2]	34.16	243	2e-26	1.01566	1.43286	30.6942
contig_3213	gi|118367507|ref|XP_001016967.1|	dual-specificity kinase domain protein [Tetrahymena thermophila SB210]	44.84	591	1e-159	7.6606	39.1098	39.8405
contig_3215	gi|471224900|ref|XP_004031189.1|	hypothetical protein IMG5_145440 [Ichthyophthirius multifiliis]	54.46	885	0	1.22955	36.283	35.4161
contig_3216	gi|118362621|ref|XP_001014537.1|	phosphoglycerate kinase [Tetrahymena thermophila SB210]	38.36	829	3e-137	0.128408	0.148604	32.6563
contig_3217	gi|829194099|ref|XP_012655687.1|	lecithin-cholesterol acyltransferase [Tetrahymena thermophila SB210]	30.77	195	7e-12	0.0238026	0.0209876	31.4712
contig_3218	gi|145478251|ref|XP_001425148.1|	hypothetical protein [Paramecium tetraurelia strain d4-2]	32.44	447	1e-66	1.8602	0.587785	0.245545
contig_3220	gi|471220839|ref|XP_004027371.1|	hypothetical protein IMG5_184560 [Ichthyophthirius multifiliis]	43.54	209	4e-36	3.8054	1.51369	13.0732
contig_3224	gi|145549532|ref|XP_001460445.1|	hypothetical protein [Paramecium tetraurelia strain d4-2]	56.25	224	1e-80	68.6339	169.903	66.2006
contig_3234	gi|145531499|ref|XP_001451516.1|	hypothetical protein [Paramecium tetraurelia strain d4-2]	72.85	302	3e-158	47.3987	111.884	30.9468
contig_3235	gi|145530563|ref|XP_001451057.1|	hypothetical protein [Paramecium tetraurelia strain d4-2]	32.23	121	6e-13	0.0784717	0.622719	53.4293
contig_3237	gi|829164473|ref|XP_977055.3|	Serine/Threonine kinase domain protein [Tetrahymena thermophila SB210]	58.85	418	3e-176	0.128804	0.11357	15.8522
contig_3240	gi|145500430|ref|XP_001436198.1|	hypothetical protein [Paramecium tetraurelia strain d4-2]	94.62	186	2e-125	3.97354	5.20122	55.4146
contig_3241	gi|829191921|ref|XP_001023971.2|	IQ calmodulin-binding motif protein, putative [Tetrahymena thermophila SB210]	36.29	248	7e-36	1.90901	1.05202	13.6674
contig_3242	gi|145520675|ref|XP_001446193.1|	hypothetical protein [Paramecium tetraurelia strain d4-2]	40.2	204	3e-40	1.94239	1.77172	37.2906
contig_3244	gi|829182726|ref|XP_012654186.1|	saccharopine dehydrogenase [Tetrahymena thermophila SB210]	45.42	480	1e-138	0	0.122451	53.5864
contig_3246	gi|471227881|ref|XP_004034839.1|	hypothetical protein IMG5_111970 [Ichthyophthirius multifiliis]	57.63	236	4e-88	0.975409	516.064	57.7627
contig_3247	gi|829164950|ref|XP_012652573.1|	ABC transporter family protein [Tetrahymena thermophila SB210]	49.04	571	0	4.03439	8.93449	12.9254
contig_3252	gi|829191970|ref|XP_001471004.2|	deoxyribonuclease TATDN1-like protein [Tetrahymena thermophila SB210]	63.18	296	6e-131	7.0582	5.38377	5.49188
contig_3260	gi|118374577|ref|XP_001020476.1|	BP28CT domain protein [Tetrahymena thermophila SB210]	34.23	558	2e-68	0.20215	0.772383	2.12125
contig_3261	gi|118375158|ref|XP_001020764.1|	SMP-30/gluconolaconase/LRE-like region protein [Tetrahymena thermophila SB210]	63.13	198	4e-81	0.249396	0.282729	73.7678
contig_3262	gi|146167007|ref|XP_001016161.2|	membrane protein, putative [Tetrahymena thermophila SB210]	41.63	245	2e-57	0	1.31373	35.9262
contig_3264	gi|145550991|ref|XP_001461173.1|	hypothetical protein [Paramecium tetraurelia strain d4-2]	28.1	306	3e-13	0.788934	1.02953	0.482525
contig_3265	gi|145513166|ref|XP_001442494.1|	hypothetical protein [Paramecium tetraurelia strain d4-2]	23.08	429	2e-15	0.0792895	0.990422	40.9472
contig_3271	gi|118378682|ref|XP_001022515.1|	kinase domain protein [Tetrahymena thermophila SB210]	41.42	437	5e-103	13.8869	74.623	3.07654
contig_3272	gi|145474671|ref|XP_001423358.1|	hypothetical protein [Paramecium tetraurelia strain d4-2]	46.6	573	1e-152	14.1499	1.32143	1.97747
contig_3273	gi|829195518|ref|XP_001025545.2|	beta-centractin-like protein [Tetrahymena thermophila SB210]	65.08	378	3e-175	3.38975	74.2567	28.1402
contig_3275	gi|471218863|ref|XP_004023966.1|	hypothetical protein IMG5_201990 [Ichthyophthirius multifiliis]	54.86	319	3e-115	0.103995	18.8206	19.9702
contig_3278	gi|118347836|ref|XP_001007394.1|	transcription factor S-II, central domain protein [Tetrahymena thermophila SB210]	27.26	587	6e-40	0.152192	266.734	6.29679
contig_3279	gi|829195546|ref|XP_001025564.2|	zinc finger, C2H2 type family protein [Tetrahymena thermophila SB210]	57.14	91	2e-24	0.0898445	1.58437	12.8891
contig_3281	gi|229594651|ref|XP_001033368.3|	tetratricopeptide repeat protein [Tetrahymena thermophila SB210]	41.53	378	6e-86	119.521	48.8971	45.6275
contig_3282	gi|145541646|ref|XP_001456511.1|	hypothetical protein [Paramecium tetraurelia strain d4-2]	36.59	574	9e-109	10.6629	9.4396	4.86086
contig_3285	gi|536630640|gb|AGU38301.1|	14-3-3 protein [Cryptocaryon irritans]	92.41	237	3e-153	6.92039	863.281	35.2504
contig_3286	gi|145492710|ref|XP_001432352.1|	hypothetical protein [Paramecium tetraurelia strain d4-2]	22.65	287	5e-18	0.258902	1.74065	12.2255
contig_3287	gi|829192241|ref|XP_001031449.3|	thioredoxin glutathione reductase [Tetrahymena thermophila SB210]	55.72	341	6e-127	0.096612	23.7243	43.6871
contig_3288	gi|678311930|emb|CDW88615.1|	protein kinase domain containing protein [Stylonychia lemnae]	39.44	355	2e-84	55.5378	4.64908	3.18178
contig_3293	gi|145539500|ref|XP_001455440.1|	hypothetical protein [Paramecium tetraurelia strain d4-2]	45.99	724	5e-178	2.74376	0.693971	1.7796
contig_3294	gi|54660021|gb|AAV37189.1|	cytoplasmic dynein heavy chain 2 protein [Tetrahymena thermophila]	54.07	3645	0	0.214557	1.74615	9.33447
contig_3296	gi|829186395|ref|XP_001022314.2|	WGR domain protein [Tetrahymena thermophila SB210]	33.53	1888	0	12.4122	6.73966	15.4752
contig_3297	gi|829176374|ref|XP_001018403.2|	SNF2 family amine-terminal domain protein [Tetrahymena thermophila SB210]	53.95	949	0	2.66212	3.14893	12.3074
contig_3298	gi|124088464|ref|XP_001347110.1|	hypothetical protein [Paramecium tetraurelia strain d4-2]	34.27	213	2e-35	0.454838	2.48982	10.1081
contig_3300	gi|829189961|ref|XP_001032192.3|	Serine/Threonine kinase domain protein [Tetrahymena thermophila SB210]	77.27	176	3e-91	31.3333	0.757529	18.8185
contig_3302	gi|829195479|ref|XP_001025503.2|	patatin-like phospholipase family protein [Tetrahymena thermophila SB210]	32.48	588	6e-58	0.434879	3.07823	8.57263
contig_3303	gi|118389220|ref|XP_001027702.1|	hypothetical protein TTHERM_00571960 [Tetrahymena thermophila SB210]	28.48	1148	9e-95	0.62877	1.20706	4.48852
contig_3304	gi|145491223|ref|XP_001431611.1|	hypothetical protein [Paramecium tetraurelia strain d4-2]	59.12	159	1e-51	163.081	1286.69	694.248
contig_3306	gi|403352468|gb|EJY75749.1|	Bardet-Biedl syndrome 7 protein [Oxytricha trifallax]	38.7	292	2e-44	1367.54	23.5844	4.15981
contig_3309	gi|146185731|ref|XP_001032410.2|	NOL1/NOP2/sun family RNA methylase, putative [Tetrahymena thermophila SB210]	69.82	381	0	144.019	2.82035	1.37408
contig_3310	gi|145498381|ref|XP_001435178.1|	hypothetical protein [Paramecium tetraurelia strain d4-2]	46.72	229	3e-68	0	120.883	22.5097
contig_3311	gi|829170965|ref|XP_001016280.2|	DNA mismatch repair protein, putative [Tetrahymena thermophila SB210]	29.57	575	2e-52	0.929042	7.30516	21.0163
contig_3313	gi|403356234|gb|EJY77709.1|	FU domain containing protein [Oxytricha trifallax]	21.86	2145	4e-71	20.2338	0.279947	0.237973
contig_3315	gi|403332608|gb|EJY65335.1|	Calpain-like protein [Oxytricha trifallax]	32.08	293	5e-30	0.046859	0.289219	32.6075
contig_3316	gi|471223745|ref|XP_004030640.1|	hypothetical protein IMG5_156220 [Ichthyophthirius multifiliis]	44.66	103	4e-13	11.581	370.767	175.121
contig_3317	gi|471221360|ref|XP_004027618.1|	26S proteasome protein, macropain, putative [Ichthyophthirius multifiliis]	70.93	344	1e-179	11.0868	137.899	121.44
contig_3321	gi|118400628|ref|XP_001032636.1|	Serine/Threonine kinase domain protein [Tetrahymena thermophila SB210]	40.85	448	1e-104	11.7402	16.1685	13.5016
contig_3329	gi|471222707|ref|XP_004030150.1|	vacuolar ATP synthase subunit e, putative [Ichthyophthirius multifiliis]	58.55	152	3e-52	13.0115	70.1669	163.328
contig_3330	gi|829101152|ref|XP_012651001.1|	pyridine nucleotide-disulfide oxidoreductase [Tetrahymena thermophila SB210]	34.15	284	5e-26	1.39074	15.188	2.86151
contig_3338	gi|145552613|ref|XP_001461982.1|	hypothetical protein [Paramecium tetraurelia strain d4-2]	44.38	489	2e-136	1.56398	29.2891	22.5073
contig_3339	gi|471225430|ref|XP_004031789.1|	hypothetical protein IMG5_138460 [Ichthyophthirius multifiliis]	41.6	500	6e-126	185.962	17.9628	1.06394
contig_3341	gi|829190081|ref|XP_001030389.2|	small guanosine triphosphatase family Ras-related in brain (Rab) family protein [Tetrahymena thermophila SB210]	53.88	219	7e-72	0	27.6961	9.09153
contig_3342	gi|145479433|ref|XP_001425739.1|	hypothetical protein [Paramecium tetraurelia strain d4-2]	66.24	314	2e-149	1.44147	35.8307	70.4883
contig_3345	gi|145479923|ref|XP_001425984.1|	hypothetical protein [Paramecium tetraurelia strain d4-2]	48.8	291	3e-75	41.8451	11.0502	21.2707
contig_3348	gi|471227391|ref|XP_004034609.1|	notchless family protein, putative [Ichthyophthirius multifiliis]	60.42	475	0	115.341	178.454	91.1685
contig_3350	gi|403364680|gb|EJY82109.1|	hypothetical protein OXYTRI_20371 [Oxytricha trifallax]	35.48	575	2e-103	0.37175	1.77549	15.6037
contig_3351	gi|471231899|ref|XP_004037082.1|	hypothetical protein IMG5_061790 [Ichthyophthirius multifiliis]	50.85	529	1e-157	4.94237	1.86899	15.0797
contig_3354	gi|829199139|ref|XP_001027768.3|	PAS domain S-box protein [Tetrahymena thermophila SB210]	32.6	1135	4e-180	0.367364	0.374529	6.37092
contig_3360	gi|145538993|ref|XP_001455191.1|	hypothetical protein [Paramecium tetraurelia strain d4-2]	57.31	417	2e-144	0.645944	0.658542	14.797
contig_3361	gi|146186230|ref|XP_001033223.2|	eukaryotic translation initiation factor 3 subunit B, putative [Tetrahymena thermophila SB210]	32.99	394	2e-53	9.99556	21.4154	28.9443
contig_3365	gi|829187961|ref|XP_001030432.2|	sarco/endoplasmic reticulum calcium-translocating P-type ATPase [Tetrahymena thermophila SB210]	57.95	1025	0	31.6819	11.4453	24.967
contig_3370	gi|829155840|ref|XP_001011280.3|	elongation factor Tu protein [Tetrahymena thermophila SB210]	49.18	122	4e-24	250.436	34.6201	19.348
contig_3371	gi|829199221|ref|XP_012656469.1|	kinase domain protein [Tetrahymena thermophila SB210]	42.32	345	4e-86	0.0404007	0.0178113	9.81123
contig_3372	gi|146164485|ref|XP_001013065.2|	hypothetical protein TTHERM_00293330 [Tetrahymena thermophila SB210]	27.57	243	1e-13	0.318617	1.43589	4.09167
contig_3375	gi|145491596|ref|XP_001431797.1|	hypothetical protein [Paramecium tetraurelia strain d4-2]	52.78	72	3e-14	13.7744	17.4615	5.47504
contig_3376	gi|146183721|ref|XP_001026900.2|	IQ calmodulin-binding motif protein [Tetrahymena thermophila SB210]	46.22	119	2e-26	0.2799	0.109687	37.2034
contig_3379	gi|145477175|ref|XP_001424610.1|	hypothetical protein [Paramecium tetraurelia strain d4-2]	76.05	643	0	0.0985252	8.67487	85.7181
contig_3386	gi|829183121|ref|XP_001020808.2|	transmembrane protein, putative [Tetrahymena thermophila SB210]	24.37	956	2e-39	1.0585	24.3265	13.1752
contig_3388	gi|403342542|gb|EJY70595.1|	Tub family protein [Oxytricha trifallax]	51.49	101	2e-25	2.42401	0.0905649	3.71381
contig_3389	gi|145484352|ref|XP_001428186.1|	hypothetical protein [Paramecium tetraurelia strain d4-2]	40.28	144	2e-23	0.207668	4.45561	2.49045
contig_3390	gi|145495081|ref|XP_001433534.1|	hypothetical protein [Paramecium tetraurelia strain d4-2]	30.45	1258	1e-162	2.61905	1.09237	4.33013
contig_3394	gi|145547036|ref|XP_001459200.1|	hypothetical protein [Paramecium tetraurelia strain d4-2]	45.26	232	4e-50	7.54098	8.64821	43.6882
contig_3395	gi|146162847|ref|XP_001470738.1|	ATP-dependent DNA helicase II, 70 kDa subunit (Ku70) [Tetrahymena thermophila SB210]	41.31	685	2e-152	0.128084	4.3932	13.6862
contig_3396	gi|146162317|ref|XP_001009225.2|	WD40 domain protein [Tetrahymena thermophila SB210]	60.87	184	4e-71	1.16138	0	36.0275
contig_3397	gi|471227885|ref|XP_004034841.1|	hypothetical protein IMG5_111990 [Ichthyophthirius multifiliis]	34.33	233	1e-36	0	0.0841417	4.14851
contig_3398	gi|146181517|ref|XP_001470969.1|	hypothetical protein TTHERM_00579319 [Tetrahymena thermophila SB210]	29.84	1079	3e-124	199.48	53.1038	3.18257
contig_3400	gi|873218151|emb|CEM39920.1|	unnamed protein product [Vitrella brassicaformis CCMP3155]	42.55	329	4e-85	0.0506752	0.134046	9.04746
contig_3402	gi|829196999|ref|XP_001026380.3|	ubiquitin-conjugating enzyme [Tetrahymena thermophila SB210]	69.34	137	1e-62	4.42658	579.442	119.816
contig_3409	gi|118370005|ref|XP_001018205.1|	glycosyl hydrolase family cellulase [Tetrahymena thermophila SB210]	48.3	441	2e-124	0.0203329	6.32864	6.6203
contig_3413	gi|145483617|ref|XP_001427831.1|	hypothetical protein [Paramecium tetraurelia strain d4-2]	44.58	83	3e-11	0.449288	20.4198	4.37169
contig_3414	gi|118373875|ref|XP_001020130.1|	glutathione S-transferase, amine-terminal domain protein [Tetrahymena thermophila SB210]	44.86	107	3e-20	40.6062	95.315	20.0565
contig_3415	gi|449102240|gb|AGE89253.1|	ubiquitin conjugating enzyme [Cryptocaryon irritans]	97.97	148	4e-103	275.326	357.485	41.0548
contig_3416	gi|118363488|ref|XP_001014631.1|	hypothetical protein TTHERM_00046360 [Tetrahymena thermophila SB210]	29.31	1020	8e-94	5.77454	2.31074	0.58522
contig_3417	gi|145528367|ref|XP_001449983.1|	hypothetical protein [Paramecium tetraurelia strain d4-2]	31.2	266	2e-36	10.7838	9.79586	0.464202
contig_3420	gi|145539392|ref|XP_001455386.1|	hypothetical protein [Paramecium tetraurelia strain d4-2]	41.79	347	2e-85	0.0887723	10.3125	54.9534
contig_3427	gi|145493401|ref|XP_001432696.1|	hypothetical protein [Paramecium tetraurelia strain d4-2]	27.09	694	2e-61	1.98164	0.180753	4.35859
contig_3428	gi|829180199|ref|XP_001019684.2|	DNA replication helicase Dna2, putative [Tetrahymena thermophila SB210]	31.88	621	1e-80	0.0411861	1.79154	8.80419
contig_3429	gi|146184871|ref|XP_001030352.2|	zinc knuckle protein [Tetrahymena thermophila SB210]	31.52	1510	0	35.2884	2.70837	14.5475
contig_3434	gi|124088843|ref|XP_001347257.1|	40s ribosomal protein S15 [Paramecium tetraurelia strain d4-2]	59.59	146	4e-52	31.2741	585.272	399.528
contig_3435	gi|118381659|ref|XP_001023990.1|	peptidase M1 family aminopeptidase [Tetrahymena thermophila SB210]	42.15	586	6e-153	0.149127	6.45178	12.0807
contig_3437	gi|471219829|ref|XP_004025000.1|	vacuolar ATP synthase catalytic subunit a, putative [Ichthyophthirius multifiliis]	65.26	190	2e-75	49.1823	401.728	112.573
contig_3438	gi|145536979|ref|XP_001454206.1|	hypothetical protein [Paramecium tetraurelia strain d4-2]	42.94	524	1e-143	12.8682	47.4408	27.7332
contig_3441	gi|829143099|ref|XP_001009837.2|	NOT2/NOT3/NOT5 family protein [Tetrahymena thermophila SB210]	36.81	307	6e-43	3.12944	6.48442	11.8018
contig_3447	gi|145521777|ref|XP_001446738.1|	hypothetical protein [Paramecium tetraurelia strain d4-2]	33.48	902	5e-116	0.211893	0.485766	4.44582
contig_3449	gi|471219241|ref|XP_004024150.1|	hypothetical protein IMG5_199460 [Ichthyophthirius multifiliis]	40.16	488	9e-98	0.151716	0.300988	3.24089
contig_3450	gi|471222581|ref|XP_004030088.1|	protein kinase domain protein [Ichthyophthirius multifiliis]	55.09	501	0	0.245786	1.81802	31.4041
contig_3452	gi|145537776|ref|XP_001454599.1|	hypothetical protein [Paramecium tetraurelia strain d4-2]	48.28	696	0	0.10582	3.70886	11.7069
contig_3457	gi|118353579|ref|XP_001010055.1|	7 transmembrane receptor (secretin family) protein [Tetrahymena thermophila SB210]	36.07	244	6e-45	13.9364	2.3225	4.78135
contig_3458	gi|829189891|ref|XP_001031077.2|	insulysin, insulin-degrading enzyme [Tetrahymena thermophila SB210]	40.83	965	0	0.130315	44.4017	15.8401
contig_3466	gi|829101834|ref|XP_001008315.3|	ankyrin repeat protein [Tetrahymena thermophila SB210]	41.76	273	2e-59	0.0551864	9.43996	11.7887
contig_3467	gi|678324357|emb|CDW82236.1|	calpain family cysteine protease containing protein [Stylonychia lemnae]	29.49	217	2e-25	0	0.336439	21.9644
contig_3474	gi|829141867|ref|XP_001009552.2|	hypothetical protein TTHERM_00371220 [Tetrahymena thermophila SB210]	52.32	474	2e-156	21.3557	1.08334	12.1943
contig_3476	gi|145484113|ref|XP_001428079.1|	hypothetical protein [Paramecium tetraurelia strain d4-2]	28.95	411	4e-36	0.158504	0.496918	5.52833
contig_3478	gi|678340038|emb|CDW74149.1|	UNKNOWN [Stylonychia lemnae]	45.61	171	3e-31	28.1851	88.9431	19.6802
contig_3479	gi|829170836|ref|XP_001016416.2|	MA3 domain protein [Tetrahymena thermophila SB210]	37.66	531	5e-111	37.8412	1.03862	0.336181
contig_3480	gi|145544675|ref|XP_001458022.1|	hypothetical protein [Paramecium tetraurelia strain d4-2]	44.53	256	3e-57	17025.9	1058.68	67.0383
contig_3481	gi|118385474|ref|XP_001025866.1|	translationally-controlled tumor-like protein [Tetrahymena thermophila SB210]	62.13	169	2e-66	11765.7	1892.69	196.222
contig_3482	gi|678311777|emb|CDW88700.1|	protein kinase domain containing protein [Stylonychia lemnae]	64.14	198	3e-86	0.217377	11.0955	19.5734
contig_3483	gi|118369807|ref|XP_001018106.1|	hypothetical protein TTHERM_00277480 [Tetrahymena thermophila SB210]	38.49	317	2e-52	2.19112	1.83774	22.0871
contig_3484	gi|146161176|ref|XP_976599.2|	gamma-carbonic anhydrase [Tetrahymena thermophila SB210]	48.66	224	8e-72	5.32305	211.526	159.148
contig_3487	gi|145521787|ref|XP_001446743.1|	hypothetical protein [Paramecium tetraurelia strain d4-2]	43.93	412	8e-121	1.71728	7.13599	32.3377
contig_3490	gi|145476687|ref|XP_001424366.1|	hypothetical protein [Paramecium tetraurelia strain d4-2]	60.37	217	7e-96	11.2875	504.651	232.255
contig_3492	gi|146185550|ref|XP_001032055.2|	PAPA-like motif protein [Tetrahymena thermophila SB210]	50.37	135	3e-17	27.3038	16.8573	39.7637
contig_3493	gi|145540507|ref|XP_001455943.1|	hypothetical protein [Paramecium tetraurelia strain d4-2]	41.87	289	2e-68	194.046	5.24504	37.2911
contig_3497	gi|353678160|sp|Q24C27.2|RL14_TETTS	RecName: Full=60S ribosomal protein L14	51.2	125	1e-29	81.2806	206.552	63.9564
contig_3500	gi|762125371|ref|XP_011445708.1|	PREDICTED: protein disulfide-isomerase-like [Crassostrea gigas]	35.93	462	5e-95	0.171597	27.4343	22.462
contig_3502	gi|471224852|ref|XP_004031166.1|	hypothetical protein IMG5_145850 [Ichthyophthirius multifiliis]	53.76	173	1e-49	11.0478	326.999	181.522
contig_3504	gi|118370111|ref|XP_001018258.1|	eukaryotic translation initiation factor 3, putative [Tetrahymena thermophila SB210]	29.76	336	3e-38	5.44605	21.3401	12.3487
contig_3505	gi|145496854|ref|XP_001434417.1|	hypothetical protein [Paramecium tetraurelia strain d4-2]	39.93	288	1e-51	41.6153	3.1401	11.831
contig_3506	gi|146183776|ref|XP_001027026.2|	kinase domain protein [Tetrahymena thermophila SB210]	66.86	169	3e-69	1.13829	4.38919	18.2302
contig_3509	gi|118383107|ref|XP_001024709.1|	meiotic cell cortex carboxy-terminal pleckstrin-like protein [Tetrahymena thermophila SB210]	35.74	610	3e-124	14.7803	3.25194	9.88937
contig_3510	gi|829167178|ref|XP_001014763.3|	tetratricopeptide repeat protein [Tetrahymena thermophila SB210]	46.5	443	1e-127	2.15304	2.91307	15.3419
contig_3511	gi|473990408|gb|EMS51850.1|	Cyclin-dependent kinase G-2 [Triticum urartu]	56.15	301	1e-110	6.71547	2.29084	8.57501
contig_3513	gi|118352708|ref|XP_001009625.1|	AMP-binding enzyme family protein [Tetrahymena thermophila SB210]	48.06	645	0	0.0834398	149.019	3.73993
contig_3514	gi|829197044|ref|XP_001471051.2|	DNA double-strand break repair rad50 ATPase, putative [Tetrahymena thermophila SB210]	37.21	258	9e-30	0.69666	20.8317	29.641
contig_3519	gi|118375578|ref|XP_001020973.1|	2-oxo acid dehydrogenase acyltransferase [Tetrahymena thermophila SB210]	40.13	456	3e-113	0.0398524	5.429	9.3734
contig_3522	gi|229595797|ref|XP_001010330.3|	acyl carrier protein [Tetrahymena thermophila SB210]	49.43	87	5e-19	7.58266	183.944	108.533
contig_3523	gi|829196436|ref|XP_001029696.2|	Serine/Threonine kinase domain protein [Tetrahymena thermophila SB210]	57.12	618	0	0.0740752	0.672739	12.9987
contig_3524	gi|145515463|ref|XP_001443631.1|	hypothetical protein [Paramecium tetraurelia strain d4-2]	65.32	793	0	24.5077	9.27542	33.8983
contig_3526	gi|326526779|dbj|BAK00778.1|	predicted protein [Hordeum vulgare subsp. vulgare]	60.9	133	6e-51	8.87786	589.479	248.576
contig_3527	gi|145553114|ref|XP_001462232.1|	hypothetical protein [Paramecium tetraurelia strain d4-2]	36.7	109	4e-17	0.4043	269.977	166.003
contig_3529	gi|145501673|ref|XP_001436817.1|	hypothetical protein [Paramecium tetraurelia strain d4-2]	33.92	283	3e-29	13.5667	16.7572	6.64182
contig_3532	gi|829161344|ref|XP_001010411.2|	ubiquitin fusion degradation protein [Tetrahymena thermophila SB210]	50.83	303	5e-90	5.25514	18.9495	35.9791
contig_3535	gi|145500370|ref|XP_001436168.1|	hypothetical protein [Paramecium tetraurelia strain d4-2]	58.82	85	2e-25	0.61901	0.509414	0.111352
contig_3536	gi|145476407|ref|XP_001424226.1|	hypothetical protein [Paramecium tetraurelia strain d4-2]	31.96	1164	2e-154	1.1059	1.18929	7.17552
contig_3539	gi|118362900|ref|XP_001014947.1|	ribosomal protein L22/L17e [Tetrahymena thermophila SB210]	38.39	323	4e-60	0.751345	35.1331	8.02225
contig_3544	gi|145523229|ref|XP_001447453.1|	hypothetical protein [Paramecium tetraurelia strain d4-2]	33.25	397	3e-43	1115.91	29.2259	17.1124
contig_3545	gi|829191543|ref|XP_001023727.3|	Wnt secretion Wnt-binding factor [Tetrahymena thermophila SB210]	34.76	443	3e-72	28.088	4.82501	4.87026
contig_3548	gi|471233944|ref|XP_004039209.1|	serine carboxypeptidase s28 family protein, putative, partial [Ichthyophthirius multifiliis]	42.66	429	1e-117	5.86188	25.8717	11.757
contig_3551	gi|829185796|ref|XP_001021928.2|	MORN motif protein [Tetrahymena thermophila SB210]	40.72	415	7e-99	5.22369	19.8151	6.47776
contig_3553	gi|229593828|ref|XP_001026628.3|	transmembrane protein, putative [Tetrahymena thermophila SB210]	30.84	214	1e-26	3.61197	256.071	144.603
contig_3555	gi|145480495|ref|XP_001426270.1|	hypothetical protein [Paramecium tetraurelia strain d4-2]	29.71	350	2e-26	2.35145	6.89859	10.2288
contig_3558	gi|829165753|ref|XP_001014160.2|	hypothetical protein TTHERM_00222320 [Tetrahymena thermophila SB210]	27.18	379	2e-18	3.15288	1.01192	3.16477
contig_3560	gi|118396007|ref|XP_001030347.1|	hypothetical protein TTHERM_01093500 [Tetrahymena thermophila SB210]	68.7	131	4e-57	431.575	227.351	142.587
contig_3561	gi|145533649|ref|XP_001452569.1|	hypothetical protein [Paramecium tetraurelia strain d4-2]	32.11	545	3e-74	1.78864	1.34412	2.468
contig_3563	gi|145521160|ref|XP_001446435.1|	hypothetical protein [Paramecium tetraurelia strain d4-2]	60.4	452	0	1.2129	3.29566	19.1135
contig_3564	gi|145536111|ref|XP_001453783.1|	hypothetical protein [Paramecium tetraurelia strain d4-2]	62.73	381	3e-165	6.0242	10.317	14.5255
contig_3566	gi|471228378|ref|XP_004035071.1|	hypothetical protein IMG5_106370 [Ichthyophthirius multifiliis]	75	92	5e-40	51.993	2987.98	170.403
contig_3567	gi|145483749|ref|XP_001427897.1|	hypothetical protein [Paramecium tetraurelia strain d4-2]	36.83	353	1e-56	388.961	126.287	6.75627
contig_3568	gi|145535221|ref|XP_001453349.1|	hypothetical protein [Paramecium tetraurelia strain d4-2]	34.07	678	8e-124	0.0968635	0.0683262	30.066
contig_3571	gi|118397414|ref|XP_001031040.1|	SKIP/SNW domain protein [Tetrahymena thermophila SB210]	50	276	4e-71	127.905	12.3255	25.474
contig_3575	gi|829185976|ref|XP_001022063.2|	hypothetical protein TTHERM_00565630 [Tetrahymena thermophila SB210]	44.23	208	3e-41	283.866	85.671	5.14066
contig_3578	gi|145488707|ref|XP_001430357.1|	hypothetical protein [Paramecium tetraurelia strain d4-2]	27.92	197	1e-12	75.4369	10.8971	12.3847
contig_3581	gi|145524259|ref|XP_001447957.1|	hypothetical protein [Paramecium tetraurelia strain d4-2]	76.82	151	6e-72	19.7423	6.10205	121.789
contig_3582	gi|585108286|gb|EWM26285.1|	uncoordinated family member (unc-43) [Nannochloropsis gaditana]	32.33	300	3e-45	136.381	3.21196	0.147969
contig_3583	gi|145499554|ref|XP_001435762.1|	hypothetical protein [Paramecium tetraurelia strain d4-2]	56.5	200	8e-83	3.48709	198.074	163.094
contig_3584	gi|829184695|ref|XP_001021772.2|	zinc finger, C3HC4 type (RING finger) protein [Tetrahymena thermophila SB210]	48.35	91	7e-21	71.318	1.96433	0.365469
contig_3585	gi|829181899|ref|XP_001020373.2|	zinc finger, C3HC4 type (RING finger) protein [Tetrahymena thermophila SB210]	25.39	575	8e-35	20.2588	7.23877	4.60436
contig_3587	gi|118395691|ref|XP_001030192.1|	lecithin-cholesterol acyltransferase [Tetrahymena thermophila SB210]	35.2	179	4e-16	0.162002	0	15.3287
contig_3590	gi|829179331|ref|XP_012653887.1|	zinc-binding dehydrogenase family oxidoreductase [Tetrahymena thermophila SB210]	39.75	239	5e-53	0.468065	1.60956	38.921
contig_3591	gi|145488370|ref|XP_001430189.1|	hypothetical protein [Paramecium tetraurelia strain d4-2]	43.65	417	4e-99	217.541	2.04978	43.8897
contig_3592	gi|829177372|ref|XP_001018788.2|	pyridoxal-binding domain pyridoxal-dependent decarboxylase [Tetrahymena thermophila SB210]	44.59	444	2e-133	0.0174245	18.1446	30.843
contig_3593	gi|118363382|ref|XP_001014636.1|	G-patch domain protein [Tetrahymena thermophila SB210]	32.18	202	8e-17	15.6128	6.14506	21.8345
contig_3599	gi|403352333|gb|EJY75675.1|	Calpain family cysteine protease containing protein [Oxytricha trifallax]	37.68	138	5e-17	0.0442103	0.0389816	30.3005
contig_3601	gi|145508982|ref|XP_001440435.1|	hypothetical protein [Paramecium tetraurelia strain d4-2]	39.84	1265	0	0.127874	0.160224	5.01826
contig_3603	gi|146184833|ref|XP_001030249.2|	emp24/gp25L/p24 family protein [Tetrahymena thermophila SB210]	44.55	202	2e-52	0.23312	26.002	47.8762
contig_3604	gi|145491019|ref|XP_001431509.1|	hypothetical protein [Paramecium tetraurelia strain d4-2]	78.06	196	5e-114	38.7295	8.9216	35.9145
contig_3608	gi|471222044|ref|XP_004029830.1|	hypothetical protein IMG5_172240 [Ichthyophthirius multifiliis]	38.05	657	1e-130	2.59638	1.94592	0.181633
contig_3610	gi|829191581|ref|XP_001023765.2|	transmembrane protein, putative [Tetrahymena thermophila SB210]	31.76	740	2e-105	1.48844	24.4026	13.3876
contig_3612	gi|829187230|ref|XP_001033245.2|	50S ribosomal protein L27 [Tetrahymena thermophila SB210]	59.24	157	4e-53	20.9577	59.2574	30.7305
contig_3615	gi|118364129|ref|XP_001015287.1|	bardet-biedl syndrome protein, putative [Tetrahymena thermophila SB210]	40.76	368	5e-78	17.1755	2.86697	16.8534
contig_3620	gi|829177073|ref|XP_001018702.3|	hypothetical protein TTHERM_00290850 [Tetrahymena thermophila SB210]	31.53	222	8e-28	0.0411456	0.181397	17.8378
contig_3622	gi|118357131|ref|XP_001011815.1|	coiled-coil protein, putative [Tetrahymena thermophila SB210]	60.02	883	0	2.24351	0.519159	23.3839
contig_3623	gi|307777870|dbj|BAJ21331.1|	Rab-family small GTPase RabX23 [Tetrahymena thermophila]	50	172	3e-52	0.32204	36.133	146.239
contig_3624	gi|145510120|ref|XP_001440993.1|	hypothetical protein [Paramecium tetraurelia strain d4-2]	48.69	495	1e-139	0.435624	0.0590929	1.68782
contig_3631	gi|118367739|ref|XP_001017079.1|	hypothetical protein TTHERM_00193260 [Tetrahymena thermophila SB210]	30.32	465	6e-38	0.869649	0.107831	10.4741
contig_3632	gi|829183908|ref|XP_001470932.2|	dicer-related RNase III protein Dcr2p, putative [Tetrahymena thermophila SB210]	30.62	467	3e-43	9.12559	7.38239	1.5158
contig_3634	gi|145476547|ref|XP_001424296.1|	hypothetical protein [Paramecium tetraurelia strain d4-2]	38.46	117	1e-15	0	0.0314948	16.9953
contig_3635	gi|145546113|ref|XP_001458740.1|	hypothetical protein [Paramecium tetraurelia strain d4-2]	36.57	443	4e-83	0.256269	5.76199	14.1921
contig_3637	gi|471222021|ref|XP_004029819.1|	nucleolar protein 5a, putative [Ichthyophthirius multifiliis]	60	445	0	471.58	22.3831	13.2783
contig_3640	gi|145545788|ref|XP_001458578.1|	hypothetical protein [Paramecium tetraurelia strain d4-2]	63.5	611	0	0.0588228	1.59488	23.8215
contig_3642	gi|471234147|ref|XP_004039288.1|	hypothetical protein IMG5_028540, partial [Ichthyophthirius multifiliis]	53.62	856	0	0.582227	101.727	75.4094
contig_3644	gi|146165207|ref|XP_001014612.2|	transmembrane protein, putative [Tetrahymena thermophila SB210]	67.96	103	2e-46	5.13699	278.687	145.286
contig_3647	gi|118396402|ref|XP_001030541.1|	dynein 18 kDa light chain, flagellar outer arm protein [Tetrahymena thermophila SB210]	59.21	152	6e-49	22.5641	6.49147	20.3666
contig_3648	gi|118396402|ref|XP_001030541.1|	dynein 18 kDa light chain, flagellar outer arm protein [Tetrahymena thermophila SB210]	59.87	152	3e-54	0	0	41.2471
contig_3650	gi|403344939|gb|EJY71825.1|	Radial spoke head 1 [Oxytricha trifallax]	42.09	468	1e-121	4.21461	0.141568	0.324924
contig_3652	gi|403352259|gb|EJY75636.1|	GTP-binding elongation factor Tu [Oxytricha trifallax]	42.99	642	9e-171	14.0814	12.5472	10.4125
contig_3654	gi|471230439|ref|XP_004036483.1|	major facilitator superfamily protein, putative [Ichthyophthirius multifiliis]	42.98	584	1e-138	68.0605	98.3771	3.34466
contig_3656	gi|145508794|ref|XP_001440341.1|	hypothetical protein [Paramecium tetraurelia strain d4-2]	58.26	230	5e-84	1.19378	0.193899	7.30888
contig_3659	gi|118354421|ref|XP_001010473.1|	GRAM domain protein [Tetrahymena thermophila SB210]	36.28	317	1e-64	62.0823	10.7525	11.5667
contig_3668	gi|145477457|ref|XP_001424751.1|	hypothetical protein [Paramecium tetraurelia strain d4-2]	45.64	298	3e-71	152.812	10.0576	27.4332
contig_3672	gi|145476629|ref|XP_001424337.1|	hypothetical protein [Paramecium tetraurelia strain d4-2]	38.34	253	1e-46	4.856	1.20423	6.27852
contig_3674	gi|471230397|ref|XP_004036466.1|	hypothetical protein IMG5_081380 [Ichthyophthirius multifiliis]	76.22	164	2e-81	442.315	178.54	135.783
contig_3676	gi|146167369|ref|XP_001470800.1|	oxoglutarate/malate translocator protein, putative [Tetrahymena thermophila SB210]	46.4	125	1e-25	2.06024	98.7824	156.633
contig_3678	gi|118381728|ref|XP_001024024.1|	amine-terminal domain guanylate-binding protein [Tetrahymena thermophila SB210]	43.69	1085	0	1.23837	0.427909	10.4259
contig_3682	gi|145499016|ref|XP_001435494.1|	hypothetical protein [Paramecium tetraurelia strain d4-2]	61.42	438	0	234.988	182.411	16.7683
contig_3683	gi|829194257|ref|XP_001025125.2|	kinesin motor domain protein [Tetrahymena thermophila SB210]	35.94	818	4e-100	0.0367788	0.656688	9.04743
contig_3688	gi|403332608|gb|EJY65335.1|	Calpain-like protein [Oxytricha trifallax]	29.74	306	3e-34	0.04043	0.588199	47.1462
contig_3689	gi|829175618|ref|XP_012653556.1|	zinc finger, C3HC4 type (RING finger) protein [Tetrahymena thermophila SB210]	36.48	307	1e-42	0.680407	12.1702	25.6377
contig_3692	gi|118367009|ref|XP_001016720.1|	hypothetical protein TTHERM_00191430 [Tetrahymena thermophila SB210]	42.97	861	0	0.0965655	0.198671	3.8795
contig_3693	gi|145541926|ref|XP_001456651.1|	hypothetical protein [Paramecium tetraurelia strain d4-2]	56.25	160	3e-57	0.716448	158.6	91.102
contig_3694	gi|118359258|ref|XP_001012870.1|	alpha/beta superfamily hydrolase [Tetrahymena thermophila SB210]	42.36	229	1e-52	4.25409	1.93823	5.24869
contig_3699	gi|678324377|emb|CDW82227.1|	nudix hydrolase [Stylonychia lemnae]	46.06	165	4e-37	5.65127	28.8102	2.17181
contig_3701	gi|118373521|ref|XP_001019954.1|	ser/thr protein phosphatase family protein [Tetrahymena thermophila SB210]	37.77	548	3e-115	20.7932	46.2636	23.6668
contig_3702	gi|471228378|ref|XP_004035071.1|	hypothetical protein IMG5_106370 [Ichthyophthirius multifiliis]	73.4	94	4e-40	254.242	312.012	187.634
contig_3705	gi|118401281|ref|XP_001032961.1|	acyl carrier protein [Tetrahymena thermophila SB210]	62.89	97	7e-37	14.2618	259.01	188.561
contig_3709	gi|229593988|ref|XP_001030348.3|	Scd6-like-Sm domain protein [Tetrahymena thermophila SB210]	33.49	209	1e-20	35.0794	5.43183	5.92804
contig_3711	gi|829184043|ref|XP_001021432.2|	transmembrane protein, putative [Tetrahymena thermophila SB210]	31.48	432	7e-42	0.0684582	0.769612	7.0502
contig_3713	gi|829158774|ref|XP_001011465.2|	zinc finger, C3HC4 type (RING finger) protein [Tetrahymena thermophila SB210]	32.81	253	2e-38	0.0594812	3.33035	14.5786
contig_3714	gi|471222522|ref|XP_004030060.1|	transcription initiation factor tfiid, putative [Ichthyophthirius multifiliis]	41.43	251	1e-56	1.53279	0.822656	5.05902
contig_3715	gi|829191011|ref|XP_012655284.1|	glutaredoxin-like protein [Tetrahymena thermophila SB210]	54.65	172	4e-51	5.1778	60.2823	32.6948
contig_3719	gi|118366847|ref|XP_001016639.1|	62.3 kDa TRP-Asp repeat protein in SER3-ILV1intergenic region protein, putative [Tetrahymena thermophila SB210]	54.66	472	5e-177	104.898	6.04375	2.17105
contig_3720	gi|145536399|ref|XP_001453927.1|	hypothetical protein [Paramecium tetraurelia strain d4-2]	43.95	380	4e-116	2.17492	158.151	4.05214
contig_3721	gi|678340922|emb|CDW73706.1|	mrna binding post-transcriptional regulator [Stylonychia lemnae]	50.49	206	2e-56	3.58745	8.54056	18.9453
contig_3722	gi|118389456|ref|XP_001027812.1|	AMP-binding enzyme family protein [Tetrahymena thermophila SB210]	35.89	248	1e-48	8.78992	7.32888	8.90915
contig_3725	gi|118350194|ref|XP_001008378.1|	choline-phosphate cytidylyltransferase [Tetrahymena thermophila SB210]	52.67	469	3e-144	4.43098	56.2273	84.9551
contig_3727	gi|950898309|ref|XP_014529580.1|	hypothetical protein JH06_1008 [Blastocystis sp. ST4]	26.74	703	4e-80	0.291142	2.28705	35.185
contig_3731	gi|118356219|ref|XP_001011368.1|	hypothetical protein TTHERM_00433410 [Tetrahymena thermophila SB210]	35.77	506	1e-74	0.37172	0.546262	11.479
contig_3732	gi|145540098|ref|XP_001455739.1|	hypothetical protein [Paramecium tetraurelia strain d4-2]	64.33	314	3e-135	0.0581787	452.038	64.1281
contig_3733	gi|829183894|ref|XP_001021297.2|	MIF4G domain protein [Tetrahymena thermophila SB210]	25.45	613	1e-27	5.42327	8.67618	5.29901
contig_3734	gi|471235683|ref|XP_004039726.1|	IQ calmodulin-binding motif family protein, putative [Ichthyophthirius multifiliis]	51.82	110	3e-24	0.899894	0.577066	28.6968
contig_3735	gi|829150192|ref|XP_001010635.4|	oxygen-in-dependent coproporphyrinogen III family protein, putative [Tetrahymena thermophila SB210]	52.31	260	1e-77	0.217754	1.00267	107.155
contig_3739	gi|829177372|ref|XP_001018788.2|	pyridoxal-binding domain pyridoxal-dependent decarboxylase [Tetrahymena thermophila SB210]	45.23	493	5e-136	90.5754	22.7875	18.6658
contig_3741	gi|118374967|ref|XP_001020671.1|	Serine/Threonine kinase domain protein [Tetrahymena thermophila SB210]	43.92	485	2e-133	749.726	359.342	45.549
contig_3746	gi|673048535|ref|XP_008878228.1|	hypothetical protein H310_12805 [Aphanomyces invadans]	43.3	321	7e-82	19.4053	54.2312	11.1007
contig_3749	gi|118385961|ref|XP_001026103.1|	coiled-coil protein, putative [Tetrahymena thermophila SB210]	66.87	504	0	8.80159	0.30625	33.945
contig_3751	gi|471222581|ref|XP_004030088.1|	protein kinase domain protein [Ichthyophthirius multifiliis]	58.18	220	3e-80	1.14603	1.26311	3.02452
contig_3753	gi|145503418|ref|XP_001437685.1|	hypothetical protein [Paramecium tetraurelia strain d4-2]	35.74	235	2e-44	3.33273	19.3762	15.6704
contig_3755	gi|829166002|ref|XP_001014317.2|	patatin family phospholipase [Tetrahymena thermophila SB210]	37.19	320	4e-60	1.30115	0.871923	4.00244
contig_3756	gi|145474155|ref|XP_001423100.1|	hypothetical protein [Paramecium tetraurelia strain d4-2]	52.08	144	2e-41	0.595036	14.9529	3.9825
contig_3758	gi|829100730|ref|XP_001007761.3|	kinesin motor catalytic domain protein [Tetrahymena thermophila SB210]	26.72	509	4e-37	3.22478	2.05432	13.1008
contig_3762	gi|145547368|ref|XP_001459366.1|	hypothetical protein [Paramecium tetraurelia strain d4-2]	44.21	285	9e-57	58.9742	10.8092	11.9
contig_3769	gi|145482531|ref|XP_001427288.1|	hypothetical protein [Paramecium tetraurelia strain d4-2]	30.83	892	1e-97	15.7297	0.551865	5.85217
contig_3771	gi|145525679|ref|XP_001448656.1|	hypothetical protein [Paramecium tetraurelia strain d4-2]	90.57	106	2e-66	22.8246	41.5612	56.3178
contig_3772	gi|118394889|ref|XP_001029803.1|	serine/threonine protein phosphatase 2A [Tetrahymena thermophila SB210]	72.04	186	5e-100	9.96311	35.3435	37.4703
contig_3778	gi|145536979|ref|XP_001454206.1|	hypothetical protein [Paramecium tetraurelia strain d4-2]	42.83	467	4e-119	0.771916	40.2043	29.8706
contig_3781	gi|471219564|ref|XP_004024329.1|	hypothetical protein IMG5_196010 [Ichthyophthirius multifiliis]	56.99	186	1e-69	4.49343	30.7715	6.87064
contig_3782	gi|471222605|ref|XP_004030100.1|	hypothetical protein IMG5_167730 [Ichthyophthirius multifiliis]	35.44	900	3e-153	2.09671	0.462184	7.18511
contig_3783	gi|597761454|ref|XP_007244714.1|	PREDICTED: cathepsin B-like [Astyanax mexicanus]	56.47	170	1e-57	15.3508	163.098	299.032
contig_3785	gi|146174241|ref|XP_001019287.2|	LA motif RNA-binding domain protein [Tetrahymena thermophila SB210]	42.17	332	4e-82	838.293	3.96803	14.4689
contig_3797	gi|146165156|ref|XP_001014489.2|	phospholipase carboxylesterase family protein [Tetrahymena thermophila SB210]	39.13	276	2e-58	2.99838	3.31767	2.77617
contig_3799	gi|145492140|ref|XP_001432068.1|	hypothetical protein [Paramecium tetraurelia strain d4-2]	39.52	167	4e-27	3.85377	0.55788	5.94949
contig_3802	gi|118386002|ref|XP_001026123.1|	GRIP domain protein [Tetrahymena thermophila SB210]	40.38	426	7e-71	0.0381363	1.00878	12.5885
contig_3806	gi|145526723|ref|XP_001449167.1|	hypothetical protein [Paramecium tetraurelia strain d4-2]	47.76	961	0	0.862677	1.3655	14.6818
contig_3809	gi|118365886|ref|XP_001016162.1|	deoxyhypusine synthase [Tetrahymena thermophila SB210]	65.14	350	1e-164	133.381	11.0038	5.27319
contig_3810	gi|118367941|ref|XP_001017180.1|	eukaryotic translation initiation factor 3 subunit I [Tetrahymena thermophila SB210]	43.22	354	2e-96	46.8157	49.0498	46.5257
contig_3811	gi|146183354|ref|XP_001025967.2|	developmentally-regulated GTP-binding protein [Tetrahymena thermophila SB210]	76.5	366	0	301.852	21.5227	23.035
contig_3812	gi|145522494|ref|XP_001447091.1|	hypothetical protein [Paramecium tetraurelia strain d4-2]	88.68	477	0	0.0362295	9.02438	2.28103
contig_3813	gi|471226357|ref|XP_004032220.1|	hypothetical protein IMG5_127370 [Ichthyophthirius multifiliis]	39.38	226	3e-39	13.9484	18.8726	22.7163
contig_3818	gi|829155706|ref|XP_001011261.2|	hypothetical protein TTHERM_00146220 [Tetrahymena thermophila SB210]	26.5	468	1e-39	4.66203	1.13168	6.50201
contig_3819	gi|471219986|ref|XP_004025075.1|	v-type ATPase 116kda subunit family protein, putative [Ichthyophthirius multifiliis]	40.53	486	5e-100	0.235631	9.86426	20.3827
contig_3821	gi|118365222|ref|XP_001015832.1|	hypothetical protein TTHERM_00079920 [Tetrahymena thermophila SB210]	41.02	295	9e-40	1.41795	0.326154	17.7996
contig_3823	gi|565391926|ref|XP_006361661.1|	PREDICTED: probable serine/threonine-protein kinase At1g54610-like [Solanum tuberosum]	32.3	161	4e-11	0.816316	26.1778	1.03749
contig_3825	gi|829160629|ref|XP_001031246.2|	adaptin amine-terminal region family protein [Tetrahymena thermophila SB210]	45.21	637	0	0.0210462	1.85571	28.3094
contig_3829	gi|118374989|ref|XP_001020682.1|	carrier protein [Tetrahymena thermophila SB210]	60.53	304	3e-124	0.690118	135.742	62.979
contig_3834	gi|145480593|ref|XP_001426319.1|	hypothetical protein [Paramecium tetraurelia strain d4-2]	28.2	500	2e-57	0.445718	15.4659	23.1104
contig_3835	gi|403361100|gb|EJY80247.1|	WD40 repeat-containing protein [Oxytricha trifallax]	34.14	413	1e-66	8.22818	7.70583	20.8487
contig_3838	gi|145492945|ref|XP_001432469.1|	hypothetical protein [Paramecium tetraurelia strain d4-2]	39.3	313	5e-59	0.423882	1.47164	4.50357
[truncated: 6,922 more rows]

## Sheet: S4
GO function annotation
Unigene_ID	GO_ID	GO_term	GO_type
contig_10423	GO:0004252	serine-type endopeptidase activity	molecular_function
[truncated: 43,435 more rows]

## Sheet: S5
KEGG Mapping
[truncated: 3,534 more rows]

[truncated: 1 more sheets: S6]
